# Supplementary material for: Integration of transcriptomic and genomic data suggests candidate mechanisms for APOE4-mediated pathogenic action in Alzheimer’s disease
Source: Sci Rep. 2016 Sep 2;6:32583. doi: 10.1038/srep32583 (PMC5009326; doi:10.1038/srep32583)
Supplement: Supplementary Table S1 [file srep32583-s2.xls]

## Sheet: readme
Integration of transcriptomic and genomic data suggests candidate mechanisms for APOE4-mediated pathogenic action in Alzheimer’s disease.
Laura Caberlotto, Luca Marchetti, Mario Lauria, Marco Scotti and Silvia Parolo. Alzheimer’s Disease Neuroimaging Initiative, and Silvia Parolo.
Additional Table 1
Table of Contents
Signature	Map of the transcriptional signature of the APOE44 carriers (GSE15222)Study #1 table 1;
Netwok	Netwalker Network gene list;
Goterms	Results of the functional annotation analysis of the netwalker network;
Pathway	Gene Ontology biological process terms and pathways.
	Supplementary Table 1: Map of the transcriptional signature of the APOE44 carriers (GSE15222); Netwalker Network gene list; results of the functional annotation analysis of the Netwalker network: Gene Ontology biological process terms and pathways.

## Sheet: Signature
Molecular signature and associated Official gene symbol
Illumina ID	Official gene symbol
GI_10440565-S	LZTS1
GI_10835070-S	CD74
GI_10947053-A	ANK2
GI_11038623-S	PHC1
GI_11038650-S	IK
GI_12597621-S	CLPX
GI_13375816-S	NEIL1
GI_14149901-S	C19orf44
GI_14149955-S	PLXNA1
GI_14456711-S	HBA1
GI_15451905-S	NAALAD2
GI_16418376-S	IFT43
GI_16950599-S	MRPS31
GI_17986280-S	MYL6B
GI_18765736-S	SNAP29
GI_19482155-A	PARP6
GI_19923369-S	KDM5B
GI_19923535-S	ERMAP
GI_19923565-S	SCYL1
GI_21314637-S	NEUROD2
GI_21361092-S	TPST1
GI_21361744-S	STRBP
GI_21361852-S	PLXDC1
GI_21536299-I	STAT1
GI_21717806-S	WDR67
GI_22027543-S	CACNG2
GI_22035611-A	OSBPL6
GI_22035675-S	PPIL1
GI_22749342-S	-
GI_23397668-S	ARPC4
GI_23510351-S	MIF4GD
GI_24041019-A	EED
GI_24307960-S	TTI1
GI_24308523-S	TMEM9
GI_24371259-S	FNDC5
GI_24475891-S	SMC3
GI_24475949-S	LAT
GI_24797073-S	HLA-DPA1
GI_24797075-S	HLA-DPB1
GI_25777670-S	PPP1R10
GI_27481547-S	PRICKLE2
GI_28872806-S	CBLN4
GI_29742698-S	SLC25A42
GI_29826278-A	TUB
GI_30089957-S	MRPS36
GI_30260187-S	GOLGA5
GI_30260191-I	ATPIF1
GI_30410031-S	FOLH1B
GI_31377554-S	ATXN7L2
GI_32171240-S	PDE4B
GI_32401444-S	SPRED2
GI_32401446-S	SLC46A3
GI_32483375-S	NUB1
GI_34147330-S	ABHD12
GI_34147339-S	BEGAIN
GI_34147581-S	ACOT2
GI_34147634-S	CHERP
GI_34222142-S	IPPK
GI_34222319-S	JOSD1
GI_34577092-A	-
GI_35493951-A	UBE3B
GI_37537705-I	LARP6
GI_37540634-S	SLAIN2
GI_37540723-S	-
GI_37542995-S	-
GI_37546521-S	-
GI_37546892-S	PKDCC
GI_37550037-S	TRANK1
GI_37551979-S	LMTK3
GI_37551994-S	VSIG10L
GI_37574611-S	SBF1
GI_37694061-I	AQP1
GI_38045953-S	ZNF16
GI_38146097-S	SPP1
GI_39653318-S	PDZRN4
GI_39930526-S	TNNT1
GI_40018647-S	AP3D1
GI_40255249-S	RTN4R
GI_40788000-I	SPRY1
GI_41281443-S	RIMS2
GI_41393550-S	NADSYN1
GI_42475964-S	C2orf27A
GI_42655813-S	-
GI_42655845-S	PLCH2
GI_42659577-S	KIAA1377
GI_42661225-S	-
GI_42734318-S	DCLRE1A
GI_42741666-S	GALNT13
GI_4503650-S	ACSL1
GI_4504034-S	GMPS
GI_4504956-I	LAMP2
GI_4507052-S	SLC7A6
GI_4507388-S	TCEB3
GI_4557454-S	CHKA
GI_4557720-S	LIPA
GI_4758135-A	DDX11
GI_4758669-S	LPXN
GI_4758955-S	BZRAP1
GI_4827062-S	-
GI_5174774-S	APOC1
GI_5579457-S	EIF3C
GI_5902003-S	MMP23B
GI_5902723-S	NOVA2
GI_6671584-S	ATF6
GI_6912245-S	CD3EAP
GI_7019466-S	CNOT4
GI_7549804-A	DIO2
GI_7706512-S	RAPGEF6
GI_8393515-S	NSDHL
GI_8922595-S	FAM222B
GI_8922926-S	TMEM74B
GI_8923721-S	UTP6
GI_8923919-S	H2AFY2
GI_9966798-S	UTP3

## Sheet: Network
APOE44 Network
Gene Symbol	Long name
PQBP1	polyglutamine binding protein 1
RAB8A	RAB8A, member RAS oncogene family
TARDBP	TAR DNA binding protein
NSFL1C	NSFL1 (p97) cofactor (p47)
LIPE	lipase, hormone-sensitive
SMAD4	SMAD family member 4
DNAJB2	DnaJ (Hsp40) homolog, subfamily B, member 2
BEGAIN	brain-enriched guanylate kinase-associated
KIAA0408	KIAA0408
PAK2	p21 protein (Cdc42/Rac)-activated kinase 2
SRC	SRC proto-oncogene, non-receptor tyrosine kinase
MET	MET proto-oncogene, receptor tyrosine kinase
TERT	telomerase reverse transcriptase
NP_060354.4
ABI3	ABI family, member 3
SOS1	son of sevenless homolog 1 (Drosophila)
CDH16	cadherin 16, KSP-cadherin
CTNNB1	catenin (cadherin-associated protein), beta 1, 88kDa
CTNNBIP1	catenin, beta interacting protein 1
QTRT1	queuine tRNA-ribosyltransferase 1
NDUFA4L2	NADH dehydrogenase (ubiquinone) 1 alpha subcomplex, 4-like 2
ANXA9	annexin A9
ZNF426	zinc finger protein 426
EFEMP2	EGF containing fibulin-like extracellular matrix protein 2
MRE11A	MRE11 meiotic recombination 11 homolog A (S. cerevisiae)
DCLRE1C	DNA cross-link repair 1C
BEND5	BEN domain containing 5
GFI1B	growth factor independent 1B transcription repressor
IFFO1	intermediate filament family orphan 1
BRE	brain and reproductive organ-expressed (TNFRSF1A modulator)
ANKS3	ankyrin repeat and sterile alpha motif domain containing 3
KCND2	potassium channel, voltage gated Shal related subfamily D, member 2
IL16	interleukin 16
PTPN11	protein tyrosine phosphatase, non-receptor type 11
SHC1	SHC (Src homology 2 domain containing) transforming protein 1
ABL1	ABL proto-oncogene 1, non-receptor tyrosine kinase
TP73	tumor protein p73
TRAF6	TNF receptor-associated factor 6, E3 ubiquitin protein ligase
TJP2	tight junction protein 2
CGN	cingulin
VIM	vimentin
MAFG	v-maf avian musculoaponeurotic fibrosarcoma oncogene homolog G
NRP2	neuropilin 2
SEMA3B	sema domain, immunoglobulin domain (Ig), short basic domain, secreted, (semaphorin) 3B
HDAC3	histone deacetylase 3
MBD1	methyl-CpG binding domain protein 1
SMS	spermine synthase
EZH2	enhancer of zeste 2 polycomb repressive complex 2 subunit
TGFBR1	transforming growth factor, beta receptor 1
CHN1	chimerin 1
SMAD1	SMAD family member 1
RASL12	RAS-like, family 12
AIP	aryl hydrocarbon receptor interacting protein
TOMM20	translocase of outer mitochondrial membrane 20 homolog (yeast)
FGF6	fibroblast growth factor 6
FGFR2	fibroblast growth factor receptor 2
PRPF4B	pre-mRNA processing factor 4B
KLF13	Kruppel-like factor 13
N4BP2	NEDD4 binding protein 2
BCL3	B-cell CLL/lymphoma 3
NRIP1	nuclear receptor interacting protein 1
HNF4A	hepatocyte nuclear factor 4, alpha
HIST1H1B	histone cluster 1, H1b
EHMT2	euchromatic histone-lysine N-methyltransferase 2
GRM1	glutamate receptor, metabotropic 1
EFNB2	ephrin-B2
RELA	v-rel avian reticuloendotheliosis viral oncogene homolog A
NKRF	NFKB repressing factor
FYN	FYN proto-oncogene, Src family tyrosine kinase
TRPV4	transient receptor potential cation channel, subfamily V, member 4
OS9	osteosarcoma amplified 9, endoplasmic reticulum lectin
MAP7	microtubule-associated protein 7
PACSIN2	protein kinase C and casein kinase substrate in neurons 2
HCK	HCK proto-oncogene, Src family tyrosine kinase
HTATSF1	HIV-1 Tat specific factor 1
SF3A2	splicing factor 3a, subunit 2, 66kDa
SF3A1	splicing factor 3a, subunit 1, 120kDa
RETN	resistin
LYN	LYN proto-oncogene, Src family tyrosine kinase
GP6	glycoprotein VI (platelet)
FCGR3A	Fc fragment of IgG, low affinity IIIa, receptor (CD16a)
FCGR2A	Fc fragment of IgG, low affinity IIa, receptor (CD32)
FCER1G	Fc fragment of IgE, high affinity I, receptor for; gamma polypeptide
CRP	C-reactive protein, pentraxin-related
UNC119	unc-119 homolog (C. elegans)
TP53BP2	tumor protein p53 binding protein 2
WWP1	WW domain containing E3 ubiquitin protein ligase 1
YWHAG	tyrosine 3-monooxygenase/tryptophan 5-monooxygenase activation protein, gamma
TP53	tumor protein p53
WWP2	WW domain containing E3 ubiquitin protein ligase 2
GTF2F2	general transcription factor IIF, polypeptide 2, 30kDa
TBP	TATA box binding protein
NCOA3	nuclear receptor coactivator 3
SLC2A2	solute carrier family 2 (facilitated glucose transporter), member 2
PDX1	pancreatic and duodenal homeobox 1
RWDD3	RWD domain containing 3
NFKBIA	nuclear factor of kappa light polypeptide gene enhancer in B-cells inhibitor, alpha
EIF6	eukaryotic translation initiation factor 6
CRELD1	cysteine-rich with EGF-like domains 1
RAPGEF1	Rap guanine nucleotide exchange factor (GEF) 1
CRK	v-crk avian sarcoma virus CT10 oncogene homolog
PRSS23	protease, serine, 23
RECQL4	RecQ protein-like 4
POLR2G	polymerase (RNA) II (DNA directed) polypeptide G
STK19	serine/threonine kinase 19
PRAME	preferentially expressed antigen in melanoma
DCAF12	DDB1 and CUL4 associated factor 12
ITGB1	integrin, beta 1(fibronectin receptor, beta polypeptide, antigen CD29 includes MDF2, MSK12)
PXN	paxillin
HDAC1	histone deacetylase 1
PITX2	paired-like homeodomain 2
HNRNPUL1	heterogeneous nuclear ribonucleoprotein U-like 1
BRD7	bromodomain containing 7
AR	androgen receptor
CAV1	caveolin 1, caveolae protein, 22kDa
EEF1D	eukaryotic translation elongation factor 1 delta (guanine nucleotide exchange protein)
ASCC2	activating signal cointegrator 1 complex subunit 2
KIF5B	kinesin family member 5B
RRBP1	ribosome binding protein 1
RHOG	ras homolog family member G
RNPS1	RNA binding protein S1, serine-rich domain
UBQLN4	ubiquilin 4
SH3BP2	SH3-domain binding protein 2
CCNE1	cyclin E1
FBXW7	F-box and WD repeat domain containing 7, E3 ubiquitin protein ligase
PSEN1	presenilin 1
LINGO1	leucine rich repeat and Ig domain containing 1
SHPRH	SNF2 histone linker PHD RING helicase, E3 ubiquitin protein ligase
FAM101A	family with sequence similarity 101, member A
KIAA1875	KIAA1875
C6ORF167
NOV	nephroblastoma overexpressed
INS	insulin
SYTL4	synaptotagmin-like 4
RB1	retinoblastoma 1
CTSB	cathepsin B
CTSD	cathepsin D
LRP2	low density lipoprotein receptor-related protein 2
IGFBP7	insulin-like growth factor binding protein 7
HLA-DQB1	major histocompatibility complex, class II, DQ beta 1
HLA-DQA2	major histocompatibility complex, class II, DQ alpha 2
ITGB5	integrin, beta 5
ITGAV	integrin, alpha V
KLHDC5
SMAD2	SMAD family member 2
NOTCH4	notch 4
ARFIP2	ADP-ribosylation factor interacting protein 2
ARF6	ADP-ribosylation factor 6
RAB5A	RAB5A, member RAS oncogene family
STX4	syntaxin 4
HLA-G	major histocompatibility complex, class I, G
LILRB2	leukocyte immunoglobulin-like receptor, subfamily B (with TM and ITIM domains), member 2
GOLM1	golgi membrane protein 1
CIAO1	cytosolic iron-sulfur assembly component 1
IGF1	insulin-like growth factor 1 (somatomedin C)
IGFBP4	insulin-like growth factor binding protein 4
NRG1	neuregulin 1
ADAM19	ADAM metallopeptidase domain 19
CDK5R1	cyclin-dependent kinase 5, regulatory subunit 1 (p35)
CDK5	cyclin-dependent kinase 5
CD44	CD44 molecule (Indian blood group)
MADCAM1	mucosal vascular addressin cell adhesion molecule 1
DUT	deoxyuridine triphosphatase
ESRRA	estrogen-related receptor alpha
GADD45A	growth arrest and DNA-damage-inducible, alpha
HIST1H1A	histone cluster 1, H1a
EWSR1	EWS RNA-binding protein 1
GNPDA1	glucosamine-6-phosphate deaminase 1
CTNNA3	catenin (cadherin-associated protein), alpha 3
CBY1	chibby homolog 1 (Drosophila)
APC2	adenomatosis polyposis coli 2
AJAP1	adherens junctions associated protein 1
NEURL2	neuralized E3 ubiquitin protein ligase 2
SOX17	SRY (sex determining region Y)-box 17
MITF	microphthalmia-associated transcription factor
FOXO1	forkhead box O1
SOX1	SRY (sex determining region Y)-box 1
C14ORF1	chromosome 14 open reading frame 1
NDUFA6	NADH dehydrogenase (ubiquinone) 1 alpha subcomplex, 6, 14kDa
ATP5J2	ATP synthase, H+ transporting, mitochondrial Fo complex, subunit F2
SKAP2	src kinase associated phosphoprotein 2
PICK1	protein interacting with PRKCA 1
ACCN1
NCOA2	nuclear receptor coactivator 2
CARM1	coactivator-associated arginine methyltransferase 1
SYN1	synapsin I
PIK3R1	phosphoinositide-3-kinase, regulatory subunit 1 (alpha)
MYST2
CEP70	centrosomal protein 70kDa
MYC	v-myc avian myelocytomatosis viral oncogene homolog
COL17A1	collagen, type XVII, alpha 1
PPL	periplakin
KRT18	keratin 18, type I
LAD1	ladinin 1
DSP	desmoplakin
MED28	mediator complex subunit 28
USHBP1	Usher syndrome 1C binding protein 1
KLHL12	kelch-like family member 12
MAGEA11	melanoma antigen family A11
PROX1	prospero homeobox 1
SLC25A4	solute carrier family 25 (mitochondrial carrier; adenine nucleotide translocator), member 4
BAX	BCL2-associated X protein
HAUS2	HAUS augmin-like complex, subunit 2
FXYD6	FXYD domain containing ion transport regulator 6
CBL	Cbl proto-oncogene, E3 ubiquitin protein ligase
LAT	linker for activation of T cells
TYK2	tyrosine kinase 2
CKS1B	CDC28 protein kinase regulatory subunit 1B
SKP2	S-phase kinase-associated protein 2, E3 ubiquitin protein ligase
CHUK	conserved helix-loop-helix ubiquitous kinase
NFKB2	nuclear factor of kappa light polypeptide gene enhancer in B-cells 2 (p49/p100)
NOTCH3	notch 3
BCL10	B-cell CLL/lymphoma 10
KAT2A	K(lysine) acetyltransferase 2A
SIRT2	sirtuin 2
APTX	aprataxin
HIVEP1	human immunodeficiency virus type I enhancer binding protein 1
C20ORF158
SH2B1	SH2B adaptor protein 1
KIAA0319	KIAA0319
TNK2	tyrosine kinase, non-receptor, 2
RASGRF1	Ras protein-specific guanine nucleotide-releasing factor 1
ZAP70	zeta-chain (TCR) associated protein kinase 70kDa
GRB2	growth factor receptor-bound protein 2
XRN2	5'-3' exoribonuclease 2
PSMA3	proteasome (prosome, macropain) subunit, alpha type, 3
TNFRSF1B	tumor necrosis factor receptor superfamily, member 1B
TRAIP	TRAF interacting protein
HIVEP3	human immunodeficiency virus type I enhancer binding protein 3
LTA	lymphotoxin alpha
TTRAP
CD40	CD40 molecule, TNF receptor superfamily member 5
ETS1	v-ets avian erythroblastosis virus E26 oncogene homolog 1
GRIN2D	glutamate receptor, ionotropic, N-methyl D-aspartate 2D
TJP1	tight junction protein 1
KRT1	keratin 1, type II
F12	coagulation factor XII (Hageman factor)
TRIM39	tripartite motif containing 39
PLCD4	phospholipase C, delta 4
HIF1A	hypoxia inducible factor 1, alpha subunit (basic helix-loop-helix transcription factor)
SPEN	spen family transcriptional repressor
ATXN1	ataxin 1
FES	FES proto-oncogene, tyrosine kinase
JAK2	Janus kinase 2
TUBG1	tubulin, gamma 1
SPATC1	spermatogenesis and centriole associated 1
EML1	echinoderm microtubule associated protein like 1
GRID1	glutamate receptor, ionotropic, delta 1
RHPN2	rhophilin, Rho GTPase binding protein 2
KIT	v-kit Hardy-Zuckerman 4 feline sarcoma viral oncogene homolog
MATK	megakaryocyte-associated tyrosine kinase
GRB7	growth factor receptor-bound protein 7
EPHA3	EPH receptor A3
EFNA5	ephrin-A5
ACTB	actin, beta
ACTG1	actin gamma 1
MME	membrane metallo-endopeptidase
VIP	vasoactive intestinal peptide
SIAH1	siah E3 ubiquitin protein ligase 1
ATN1	atrophin 1
PLSCR1	phospholipid scramblase 1
GAPDH	glyceraldehyde-3-phosphate dehydrogenase
ARF3	ADP-ribosylation factor 3
DDX56	DEAD (Asp-Glu-Ala-Asp) box helicase 56
USP33	ubiquitin specific peptidase 33
DDX17	DEAD (Asp-Glu-Ala-Asp) box helicase 17
DDX5	DEAD (Asp-Glu-Ala-Asp) box helicase 5
ESR1	estrogen receptor 1
FBL	fibrillarin
NCS1	neuronal calcium sensor 1
KCNIP1	Kv channel interacting protein 1
KCNIP4	Kv channel interacting protein 4
KCNIP2	Kv channel interacting protein 2
$ZBTB8$
TIMELESS	timeless circadian clock
CHEK1	checkpoint kinase 1
ITSN2	intersectin 2
WAS	Wiskott-Aldrich syndrome
FGFBP1	fibroblast growth factor binding protein 1
FIBP	fibroblast growth factor (acidic) intracellular binding protein
RAB18	RAB18, member RAS oncogene family
PPP2R1B	protein phosphatase 2, regulatory subunit A, beta
AKT1	v-akt murine thymoma viral oncogene homolog 1
EP300	E1A binding protein p300
MCM2	minichromosome maintenance complex component 2
CDC2L2
NME2	NME/NM23 nucleoside diphosphate kinase 2
RORA	RAR-related orphan receptor A
NFKB1	nuclear factor of kappa light polypeptide gene enhancer in B-cells 1
TSC22D3	TSC22 domain family, member 3
GOPC	golgi-associated PDZ and coiled-coil motif containing
GOLGA3	golgin A3
YWHAH	tyrosine 3-monooxygenase/tryptophan 5-monooxygenase activation protein, eta
LDOC1	leucine zipper, down-regulated in cancer 1
YWHAQ	tyrosine 3-monooxygenase/tryptophan 5-monooxygenase activation protein, theta
MAP3K5	mitogen-activated protein kinase kinase kinase 5
GDI2	GDP dissociation inhibitor 2
BCR	breakpoint cluster region
APBA3	amyloid beta (A4) precursor protein-binding, family A, member 3
SLC9A3R1	solute carrier family 9, subfamily A (NHE3, cation proton antiporter 3), member 3 regulator 1
ADRB2	adrenoceptor beta 2, surface
SMAD9	SMAD family member 9
TINAGL1	tubulointerstitial nephritis antigen-like 1
PDLIM5	PDZ and LIM domain 5
SNX1	sorting nexin 1
PDGFRB	platelet-derived growth factor receptor, beta polypeptide
PRKCE	protein kinase C, epsilon
BAT5
SAFB	scaffold attachment factor B
NP_001093222.1
NAA38	N(alpha)-acetyltransferase 38, NatC auxiliary subunit
TALDO1	transaldolase 1
GPATCH8	G patch domain containing 8
TGFA	transforming growth factor, alpha
RHBDF1	rhomboid 5 homolog 1 (Drosophila)
SIN3A	SIN3 transcription regulator family member A
PTMA	prothymosin, alpha
PSMC5	proteasome (prosome, macropain) 26S subunit, ATPase, 5
TNNT1	troponin T type 1 (skeletal, slow)
IRF7	interferon regulatory factor 7
KAT2B	K(lysine) acetyltransferase 2B
POM121	POM121 transmembrane nucleoporin
RBM11	RNA binding motif protein 11
RHOXF2	Rhox homeobox family, member 2
SIRPA	signal-regulatory protein alpha
PTPN6	protein tyrosine phosphatase, non-receptor type 6
MAP3K7	mitogen-activated protein kinase kinase kinase 7
CYLD	cylindromatosis (turban tumor syndrome)
EIF2S2	eukaryotic translation initiation factor 2, subunit 2 beta, 38kDa
EIF2B3	eukaryotic translation initiation factor 2B, subunit 3 gamma, 58kDa
LRP1	low density lipoprotein receptor-related protein 1
ITGB1BP1	integrin beta 1 binding protein 1
ATP5C1	ATP synthase, H+ transporting, mitochondrial F1 complex, gamma polypeptide 1
ZNF337	zinc finger protein 337
PFN2	profilin 2
EVL	Enah/Vasp-like
SEMA4C	sema domain, immunoglobulin domain (Ig), transmembrane domain (TM) and short cytoplasmic domain, (semaphorin) 4C
DLG3	discs, large homolog 3 (Drosophila)
GBP1	guanylate binding protein 1, interferon-inducible
FNTA	farnesyltransferase, CAAX box, alpha
SNTA1	syntrophin, alpha 1
MAPK12	mitogen-activated protein kinase 12
MAP2K2	mitogen-activated protein kinase kinase 2
ARAF	A-Raf proto-oncogene, serine/threonine kinase
FAM107A	family with sequence similarity 107, member A
IGF1R	insulin-like growth factor 1 receptor
YWHAZ	tyrosine 3-monooxygenase/tryptophan 5-monooxygenase activation protein , zeta
MAPT	microtubule-associated protein tau
CASP8	caspase 8, apoptosis-related cysteine peptidase
CYBB	cytochrome b-245, beta polypeptide
CYBA	cytochrome b-245, alpha polypeptide
SMARCC1	SWI/SNF related, matrix associated, actin dependent regulator of chromatin, subfamily c, member 1
CEBPB	CCAAT/enhancer binding protein (C/EBP), beta
BAD	BCL2-associated agonist of cell death
YWHAB	tyrosine 3-monooxygenase/tryptophan 5-monooxygenase activation protein, beta
HES1	hes family bHLH transcription factor 1
ID4	inhibitor of DNA binding 4, dominant negative helix-loop-helix protein
RRM2B	ribonucleotide reductase M2 B (TP53 inducible)
PFDN1	prefoldin subunit 1
PSME1	proteasome (prosome, macropain) activator subunit 1 (PA28 alpha)
FBF1	Fas (TNFRSF6) binding factor 1
HIF1AN	hypoxia inducible factor 1, alpha subunit inhibitor
CDKN2B	cyclin-dependent kinase inhibitor 2B (p15, inhibits CDK4)
IKBKAP	inhibitor of kappa light polypeptide gene enhancer in B-cells, kinase complex-associated protein
SPG21	spastic paraplegia 21 (autosomal recessive, Mast syndrome)
AKIRIN2	akirin 2
CAMK2B	calcium/calmodulin-dependent protein kinase II beta
PTPRN2	protein tyrosine phosphatase, receptor type, N polypeptide 2
SPTBN4	spectrin, beta, non-erythrocytic 4
PTPRB	protein tyrosine phosphatase, receptor type, B
TNC	tenascin C
FN1	fibronectin 1
EGFR	epidermal growth factor receptor
NCAN	neurocan
CALM3	calmodulin 3 (phosphorylase kinase, delta)
GRM5	glutamate receptor, metabotropic 5
CDC42	cell division cycle 42
RAC2	ras-related C3 botulinum toxin substrate 2 (rho family, small GTP binding protein Rac2)
DLGAP4	discs, large (Drosophila) homolog-associated protein 4
DLG1	discs, large homolog 1 (Drosophila)
PHC1	polyhomeotic homolog 1 (Drosophila)
PHC2	polyhomeotic homolog 2 (Drosophila)
GRIN3B	glutamate receptor, ionotropic, N-methyl-D-aspartate 3B
GRIN2A	glutamate receptor, ionotropic, N-methyl D-aspartate 2A
MYRIP	myosin VIIA and Rab interacting protein
RAB27A	RAB27A, member RAS oncogene family
SPHK1	sphingosine kinase 1
ADAMTS1	ADAM metallopeptidase with thrombospondin type 1 motif, 1
VEGFA	vascular endothelial growth factor A
TNXB	tenascin XB
PLCG2	phospholipase C, gamma 2 (phosphatidylinositol-specific)
KHDRBS1	KH domain containing, RNA binding, signal transduction associated 1
GAB2	GRB2-associated binding protein 2
PRKD1	protein kinase D1
ITK	IL2-inducible T-cell kinase
BLK	BLK proto-oncogene, Src family tyrosine kinase
GAB1	GRB2-associated binding protein 1
LAT2	linker for activation of T cells family, member 2
JAK1	Janus kinase 1
EPOR	erythropoietin receptor
NPM1	nucleophosmin (nucleolar phosphoprotein B23, numatrin)
DAPP1	dual adaptor of phosphotyrosine and 3-phosphoinositides
CD19	CD19 molecule
LIME1	Lck interacting transmembrane adaptor 1
PRKCD	protein kinase C, delta
MAP4K1	mitogen-activated protein kinase kinase kinase kinase 1
MAPK14	mitogen-activated protein kinase 14
INPPL1	inositol polyphosphate phosphatase-like 1
ERBB3	erb-b2 receptor tyrosine kinase 3
TEK	TEK tyrosine kinase, endothelial
IRS2	insulin receptor substrate 2
GHR	growth hormone receptor
CD3E	CD3e molecule, epsilon (CD3-TCR complex)
NTRK1	neurotrophic tyrosine kinase, receptor, type 1
NTRK3	neurotrophic tyrosine kinase, receptor, type 3
DDR1	discoidin domain receptor tyrosine kinase 1
SOS2	son of sevenless homolog 2 (Drosophila)
CDH5	cadherin 5, type 2 (vascular endothelium)
ITGB3	integrin, beta 3 (platelet glycoprotein IIIa, antigen CD61)
PTPN2	protein tyrosine phosphatase, non-receptor type 2
EPS8	epidermal growth factor receptor pathway substrate 8
PPP2R5A	protein phosphatase 2, regulatory subunit B', alpha
EPHA2	EPH receptor A2
STAT5A	signal transducer and activator of transcription 5A
STAT5B	signal transducer and activator of transcription 5B
NTRK2	neurotrophic tyrosine kinase, receptor, type 2
CD247	CD247 molecule
TPR	translocated promoter region, nuclear basket protein
PTPN12	protein tyrosine phosphatase, non-receptor type 12
AP2A2	adaptor-related protein complex 2, alpha 2 subunit
APP	amyloid beta (A4) precursor protein
CSK	c-src tyrosine kinase
AP2A1	adaptor-related protein complex 2, alpha 1 subunit
RET	ret proto-oncogene
AXL	AXL receptor tyrosine kinase
CALD1	caldesmon 1
DAG1	dystroglycan 1 (dystrophin-associated glycoprotein 1)
FGFR1	fibroblast growth factor receptor 1
FLT4	fms-related tyrosine kinase 4
CSF3R	colony stimulating factor 3 receptor (granulocyte)
RASA1	RAS p21 protein activator (GTPase activating protein) 1
AKAP9	A kinase (PRKA) anchor protein 9
GGTLC1	gamma-glutamyltransferase light chain 1
MYOC	myocilin, trabecular meshwork inducible glucocorticoid response
MLLT4	myeloid/lymphoid or mixed-lineage leukemia (trithorax homolog, Drosophila); translocated to, 4
HRAS	Harvey rat sarcoma viral oncogene homolog
CUX1	cut-like homeobox 1
CDK1	cyclin-dependent kinase 1
CDX1	caudal type homeobox 1
LEF1	lymphoid enhancer-binding factor 1
A2M	alpha-2-macroglobulin
CREB3L3	cAMP responsive element binding protein 3-like 3
CEBPG	CCAAT/enhancer binding protein (C/EBP), gamma
CLIC4	chloride intracellular channel 4
ACCN3
SPOP	speckle-type POZ protein
ZBTB16	zinc finger and BTB domain containing 16
CEP63	centrosomal protein 63kDa
HIST3H3	histone cluster 3, H3
GGA3	golgi-associated, gamma adaptin ear containing, ARF binding protein 3
TSG101	tumor susceptibility 101
COL2A1	collagen, type II, alpha 1
COL9A2	collagen, type IX, alpha 2
PTPRC	protein tyrosine phosphatase, receptor type, C
ANXA2	annexin A2
ALOX5	arachidonate 5-lipoxygenase
MUC1	mucin 1, cell surface associated
NGFR	nerve growth factor receptor
HNRNPC	heterogeneous nuclear ribonucleoprotein C (C1/C2)
TIRAP	toll-interleukin 1 receptor (TIR) domain containing adaptor protein
IRAK2	interleukin-1 receptor-associated kinase 2
TICAM2	toll-like receptor adaptor molecule 2
MYOG	myogenin (myogenic factor 4)
CSRP3	cysteine and glycine-rich protein 3 (cardiac LIM protein)
ZNF8	zinc finger protein 8
PTPN22	protein tyrosine phosphatase, non-receptor type 22 (lymphoid)
PLCG1	phospholipase C, gamma 1
PDGFRA	platelet-derived growth factor receptor, alpha polypeptide
XRCC6	X-ray repair complementing defective repair in Chinese hamster cells 6
PGR	progesterone receptor
VAV1	vav 1 guanine nucleotide exchange factor
SYK	spleen tyrosine kinase
CD22	CD22 molecule
CREBBP	CREB binding protein
CSNK2A2	casein kinase 2, alpha prime polypeptide
PRRX1	paired related homeobox 1
GTF2I	general transcription factor IIi
SIAH2	siah E3 ubiquitin protein ligase 2
PEG3	paternally expressed 3
MAFF	v-maf avian musculoaponeurotic fibrosarcoma oncogene homolog F
HOXD12	homeobox D12
HCFC1	host cell factor C1
PDCD2	programmed cell death 2
NOTCH1	notch 1
MAML3	mastermind-like 3 (Drosophila)
IL6ST	interleukin 6 signal transducer
LIF	leukemia inhibitory factor
CBLB	Cbl proto-oncogene B, E3 ubiquitin protein ligase
TNFRSF11A	tumor necrosis factor receptor superfamily, member 11a, NFKB activator
DLL1	delta-like 1 (Drosophila)
DAB2	Dab, mitogen-responsive phosphoprotein, homolog 2 (Drosophila)
FGR	FGR proto-oncogene, Src family tyrosine kinase
RACGAP1	Rac GTPase activating protein 1
RND2	Rho family GTPase 2
KIF23	kinesin family member 23
AURKB	aurora kinase B
CHN2	chimerin 2
SLC16A10	solute carrier family 16 (aromatic amino acid transporter), member 10
SLC26A8	solute carrier family 26 (anion exchanger), member 8
NRAS	neuroblastoma RAS viral (v-ras) oncogene homolog
PRC1	protein regulator of cytokinesis 1
PAG1	phosphoprotein membrane anchor with glycosphingolipid microdomains 1
LCK	LCK proto-oncogene, Src family tyrosine kinase
HTRA2	HtrA serine peptidase 2
GLS2	glutaminase 2 (liver, mitochondrial)
DOCK2	dedicator of cytokinesis 2
CRKL	v-crk avian sarcoma virus CT10 oncogene homolog-like
HSPA5	heat shock 70kDa protein 5 (glucose-regulated protein, 78kDa)
DNAJC10	DnaJ (Hsp40) homolog, subfamily C, member 10
HDAC6	histone deacetylase 6
CCDC85B	coiled-coil domain containing 85B
UBC	ubiquitin C
RNF11	ring finger protein 11
CGA	glycoprotein hormones, alpha polypeptide
CGB	chorionic gonadotropin, beta polypeptide
MPP3	membrane protein, palmitoylated 3 (MAGUK p55 subfamily member 3)
RPS2	ribosomal protein S2
LUC7L2	LUC7-like 2 (S. cerevisiae)
ALB	albumin
ADAP1	ArfGAP with dual PH domains 1
PSME3	proteasome (prosome, macropain) activator subunit 3 (PA28 gamma; Ki)
SMC1A	structural maintenance of chromosomes 1A
POLA1	polymerase (DNA directed), alpha 1, catalytic subunit
SAA1	serum amyloid A1
LAMA1	laminin, alpha 1
SLC2A1	solute carrier family 2 (facilitated glucose transporter), member 1
CD9	CD9 molecule
CD36	CD36 molecule (thrombospondin receptor)
THBS1	thrombospondin 1
ITGA2B	integrin, alpha 2b (platelet glycoprotein IIb of IIb/IIIa complex, antigen CD41)
ITGA6	integrin, alpha 6
GGA2	golgi-associated, gamma adaptin ear containing, ARF binding protein 2
TRIM23	tripartite motif containing 23
PA2G4	proliferation-associated 2G4, 38kDa
PRKCB	protein kinase C, beta
LIMK1	LIM domain kinase 1
CFL1	cofilin 1 (non-muscle)
ACVRL1	activin A receptor type II-like 1
TGFB1	transforming growth factor, beta 1
LTBP3	latent transforming growth factor beta binding protein 3
EIF3I	eukaryotic translation initiation factor 3, subunit I
ITGB8	integrin, beta 8
VASN	vasorin
PCNA	proliferating cell nuclear antigen
CDK6	cyclin-dependent kinase 6
FXN	frataxin
PMPCB	peptidase (mitochondrial processing) beta
CREB1	cAMP responsive element binding protein 1
RPS6KA4	ribosomal protein S6 kinase, 90kDa, polypeptide 4
XRCC3	X-ray repair complementing defective repair in Chinese hamster cells 3
RAD51L3
FBLN2	fibulin 2
LAMC2	laminin, gamma 2
NID1	nidogen 1
EMID1	EMI domain containing 1
EMID2
BARD1	BRCA1 associated RING domain 1
DTX2	deltex 2, E3 ubiquitin ligase
HPCAL4	hippocalcin like 4
U2AF1	U2 small nuclear RNA auxiliary factor 1
EPB41	erythrocyte membrane protein band 4.1
CCDC17	coiled-coil domain containing 17
FGFR3	fibroblast growth factor receptor 3
CTLA4	cytotoxic T-lymphocyte-associated protein 4
SUMO1	small ubiquitin-like modifier 1
TGFBR2	transforming growth factor, beta receptor II (70/80kDa)
GTF2H1	general transcription factor IIH, polypeptide 1, 62kDa
GTF2E1	general transcription factor IIE, polypeptide 1, alpha 56kDa
TCF25	transcription factor 25 (basic helix-loop-helix)
ILF3	interleukin enhancer binding factor 3, 90kDa
GDF9	growth differentiation factor 9
CCDC91	coiled-coil domain containing 91
GGA1	golgi-associated, gamma adaptin ear containing, ARF binding protein 1
RPS6KB1	ribosomal protein S6 kinase, 70kDa, polypeptide 1
MAPK8	mitogen-activated protein kinase 8
CHD1	chromodomain helicase DNA binding protein 1
KDM1A	lysine (K)-specific demethylase 1A
DYRK2	dual-specificity tyrosine-(Y)-phosphorylation regulated kinase 2
NAP1L4	nucleosome assembly protein 1-like 4
GTF3C4	general transcription factor IIIC, polypeptide 4, 90kDa
BAK1	BCL2-antagonist/killer 1
MFN1	mitofusin 1
NLGN3	neuroligin 3
NRXN3	neurexin 3
SEPT9	septin 9
SEPT2	septin 2
DAZAP2	DAZ associated protein 2
NR3C1	nuclear receptor subfamily 3, group C, member 1 (glucocorticoid receptor)
PELP1	proline, glutamate and leucine rich protein 1
RBP1	retinol binding protein 1, cellular
POLR2E	polymerase (RNA) II (DNA directed) polypeptide E, 25kDa
DPYSL2	dihydropyrimidinase-like 2
NUMB	numb homolog (Drosophila)
PDPK1	3-phosphoinositide dependent protein kinase 1
CCL3L1	chemokine (C-C motif) ligand 3-like 1
CCR3	chemokine (C-C motif) receptor 3
KCNJ12	potassium channel, inwardly rectifying subfamily J, member 12
APBA1	amyloid beta (A4) precursor protein-binding, family A, member 1
SUMO2	small ubiquitin-like modifier 2
SETDB1	SET domain, bifurcated 1
RPS6KA1	ribosomal protein S6 kinase, 90kDa, polypeptide 1
MAPK1	mitogen-activated protein kinase 1
GMFB	glia maturation factor, beta
EIF4EBP1	eukaryotic translation initiation factor 4E binding protein 1
PTPRH	protein tyrosine phosphatase, receptor type, H
TNFSF11	tumor necrosis factor (ligand) superfamily, member 11
DUSP4	dual specificity phosphatase 4
DUSP7	dual specificity phosphatase 7
STK16	serine/threonine kinase 16
MBP	myelin basic protein
BLM	Bloom syndrome, RecQ helicase-like
COPS6	COP9 signalosome subunit 6
CDK2	cyclin-dependent kinase 2
UBB	ubiquitin B
BAT3
FAM173A	family with sequence similarity 173, member A
VPS35	vacuolar protein sorting 35 homolog (S. cerevisiae)

## Sheet: GOterms
Functional annotation
GO Term	Description
GO:0048518	positive regulation of biological process
GO:0048522	positive regulation of cellular process
GO:0007167	enzyme linked receptor protein signaling pathway
GO:0009893	positive regulation of metabolic process
GO:0007166	cell surface receptor signaling pathway
GO:0007169	transmembrane receptor protein tyrosine kinase signaling pathway
GO:0010604	positive regulation of macromolecule metabolic process
GO:0009966	regulation of signal transduction
GO:0048583	regulation of response to stimulus
GO:0051247	positive regulation of protein metabolic process
GO:0031325	positive regulation of cellular metabolic process
GO:0009967	positive regulation of signal transduction
GO:0023051	regulation of signaling
GO:0002768	immune response-regulating cell surface receptor signaling pathway
GO:0048584	positive regulation of response to stimulus
GO:0043067	regulation of programmed cell death
GO:0051130	positive regulation of cellular component organization
GO:0048010	vascular endothelial growth factor receptor signaling pathway
GO:0010646	regulation of cell communication
GO:0023056	positive regulation of signaling
GO:0042981	regulation of apoptotic process
GO:0038093	Fc receptor signaling pathway
GO:0050793	regulation of developmental process
GO:0010941	regulation of cell death
GO:0010647	positive regulation of cell communication
GO:0032270	positive regulation of cellular protein metabolic process
GO:0002764	immune response-regulating signaling pathway
GO:0051128	regulation of cellular component organization
GO:0042127	regulation of cell proliferation
GO:0065009	regulation of molecular function
GO:0048523	negative regulation of cellular process
GO:0044093	positive regulation of molecular function
GO:0048519	negative regulation of biological process
GO:0019222	regulation of metabolic process
GO:0007165	signal transduction
GO:0035556	intracellular signal transduction
GO:0043085	positive regulation of catalytic activity
GO:0060255	regulation of macromolecule metabolic process
GO:0002682	regulation of immune system process
GO:1902531	regulation of intracellular signal transduction
GO:1902533	positive regulation of intracellular signal transduction
GO:0031323	regulation of cellular metabolic process
GO:0051239	regulation of multicellular organismal process
GO:0051094	positive regulation of developmental process
GO:0080090	regulation of primary metabolic process
GO:0006928	movement of cell or subcellular component
GO:0048011	neurotrophin TRK receptor signaling pathway
GO:0051246	regulation of protein metabolic process
GO:0038179	neurotrophin signaling pathway
GO:0045595	regulation of cell differentiation
GO:0043408	regulation of MAPK cascade
GO:0051240	positive regulation of multicellular organismal process
GO:0042325	regulation of phosphorylation
GO:0050776	regulation of immune response
GO:0038095	Fc-epsilon receptor signaling pathway
GO:0050790	regulation of catalytic activity
GO:0019220	regulation of phosphate metabolic process
GO:0044767	single-organism developmental process
GO:0010562	positive regulation of phosphorus metabolic process
GO:0045937	positive regulation of phosphate metabolic process
GO:0038127	ERBB signaling pathway
GO:0031401	positive regulation of protein modification process
GO:0051174	regulation of phosphorus metabolic process
GO:0007173	epidermal growth factor receptor signaling pathway
GO:0060548	negative regulation of cell death
GO:0031399	regulation of protein modification process
GO:0042327	positive regulation of phosphorylation
GO:0043549	regulation of kinase activity
GO:0043069	negative regulation of programmed cell death
GO:0045087	innate immune response
GO:0045597	positive regulation of cell differentiation
GO:0002376	immune system process
GO:0032268	regulation of cellular protein metabolic process
GO:0043066	negative regulation of apoptotic process
GO:0051338	regulation of transferase activity
GO:0050794	regulation of cellular process
GO:0001932	regulation of protein phosphorylation
GO:2000026	regulation of multicellular organismal development
GO:0006468	protein phosphorylation
GO:0002429	immune response-activating cell surface receptor signaling pathway
GO:0050789	regulation of biological process
GO:0001934	positive regulation of protein phosphorylation
GO:0009968	negative regulation of signal transduction
GO:0002757	immune response-activating signal transduction
GO:0051347	positive regulation of transferase activity
GO:0065007	biological regulation
GO:0048585	negative regulation of response to stimulus
GO:0048869	cellular developmental process
GO:0008284	positive regulation of cell proliferation
GO:0045859	regulation of protein kinase activity
GO:0023057	negative regulation of signaling
GO:0043410	positive regulation of MAPK cascade
GO:0032502	developmental process
GO:0010648	negative regulation of cell communication
GO:0033674	positive regulation of kinase activity
GO:0010628	positive regulation of gene expression
GO:0006950	response to stress
GO:0006952	defense response
GO:0043068	positive regulation of programmed cell death
GO:0097485	neuron projection guidance
GO:0007411	axon guidance
GO:0044087	regulation of cellular component biogenesis
GO:0002253	activation of immune response
GO:0009891	positive regulation of biosynthetic process
GO:0002684	positive regulation of immune system process
GO:0031328	positive regulation of cellular biosynthetic process
GO:0043065	positive regulation of apoptotic process
GO:0010557	positive regulation of macromolecule biosynthetic process
GO:0080134	regulation of response to stress
GO:0010942	positive regulation of cell death
GO:0006955	immune response
GO:0051254	positive regulation of RNA metabolic process
GO:0016310	phosphorylation
GO:0016477	cell migration
GO:0051716	cellular response to stimulus
GO:0010468	regulation of gene expression
GO:1902680	positive regulation of RNA biosynthetic process
GO:0019219	regulation of nucleobase-containing compound metabolic process
GO:0045860	positive regulation of protein kinase activity
GO:0050778	positive regulation of immune response
GO:0045893	positive regulation of transcription, DNA-templated
GO:1903508	positive regulation of nucleic acid-templated transcription
GO:0051252	regulation of RNA metabolic process
GO:0051173	positive regulation of nitrogen compound metabolic process
GO:2001233	regulation of apoptotic signaling pathway
GO:0012501	programmed cell death
GO:0045935	positive regulation of nucleobase-containing compound metabolic process
GO:0048870	cell motility
GO:0001775	cell activation
GO:0060341	regulation of cellular localization
GO:0030154	cell differentiation
GO:0051171	regulation of nitrogen compound metabolic process
GO:0010720	positive regulation of cell development
GO:0032880	regulation of protein localization
GO:0010638	positive regulation of organelle organization
GO:0060284	regulation of cell development
GO:2001141	regulation of RNA biosynthetic process
GO:0006915	apoptotic process
GO:0032147	activation of protein kinase activity
GO:0007599	hemostasis
GO:0065008	regulation of biological quality
GO:0022603	regulation of anatomical structure morphogenesis
GO:1903506	regulation of nucleic acid-templated transcription
GO:0007596	blood coagulation
GO:0050817	coagulation
GO:0008543	fibroblast growth factor receptor signaling pathway
GO:0010556	regulation of macromolecule biosynthetic process
GO:0010605	negative regulation of macromolecule metabolic process
GO:0031324	negative regulation of cellular metabolic process
GO:2000112	regulation of cellular macromolecule biosynthetic process
GO:0008219	cell death
GO:0016265	death
GO:0031326	regulation of cellular biosynthetic process
GO:0006464	cellular protein modification process
GO:0036211	protein modification process
GO:0006355	regulation of transcription, DNA-templated
GO:0023014	signal transduction by protein phosphorylation
GO:0040011	locomotion
GO:0044763	single-organism cellular process
GO:0032501	multicellular organismal process
GO:0044707	single-multicellular organism process
GO:0050896	response to stimulus
GO:0032879	regulation of localization
GO:0009889	regulation of biosynthetic process
GO:0000165	MAPK cascade
GO:0043412	macromolecule modification
GO:2001235	positive regulation of apoptotic signaling pathway
GO:0070201	regulation of establishment of protein localization
GO:0070887	cellular response to chemical stimulus
GO:0050769	positive regulation of neurogenesis
GO:1903827	regulation of cellular protein localization
GO:0097190	apoptotic signaling pathway
GO:0048856	anatomical structure development
GO:0033554	cellular response to stress
GO:0046777	protein autophosphorylation
GO:0033043	regulation of organelle organization
GO:0050878	regulation of body fluid levels
GO:0018193	peptidyl-amino acid modification
GO:0009892	negative regulation of metabolic process
GO:0051962	positive regulation of nervous system development
GO:0071310	cellular response to organic substance
GO:0097193	intrinsic apoptotic signaling pathway
GO:0051129	negative regulation of cellular component organization
GO:1901214	regulation of neuron death
GO:0044089	positive regulation of cellular component biogenesis
GO:0045944	positive regulation of transcription from RNA polymerase II promoter
GO:0022604	regulation of cell morphogenesis
GO:0032386	regulation of intracellular transport
GO:0016032	viral process
GO:0044403	symbiosis, encompassing mutualism through parasitism
GO:0045088	regulation of innate immune response
GO:1903829	positive regulation of cellular protein localization
GO:0002433	immune response-regulating cell surface receptor signaling pathway involved in phagocytosis
GO:0038096	Fc-gamma receptor signaling pathway involved in phagocytosis
GO:0044764	multi-organism cellular process
GO:0098602	single organism cell adhesion
GO:0007264	small GTPase mediated signal transduction
GO:0002431	Fc receptor mediated stimulatory signaling pathway
GO:0038094	Fc-gamma receptor signaling pathway
GO:0018108	peptidyl-tyrosine phosphorylation
GO:0051345	positive regulation of hydrolase activity
GO:0018212	peptidyl-tyrosine modification
GO:0044419	interspecies interaction between organisms
GO:0006796	phosphate-containing compound metabolic process
GO:0038083	peptidyl-tyrosine autophosphorylation
GO:0034110	regulation of homotypic cell-cell adhesion
GO:0031344	regulation of cell projection organization
GO:0051050	positive regulation of transport
GO:0045934	negative regulation of nucleobase-containing compound metabolic process
GO:0002223	stimulatory C-type lectin receptor signaling pathway
GO:0016337	single organismal cell-cell adhesion
GO:0032388	positive regulation of intracellular transport
GO:0051336	regulation of hydrolase activity
GO:0002218	activation of innate immune response
GO:0051253	negative regulation of RNA metabolic process
GO:0030099	myeloid cell differentiation
GO:0006357	regulation of transcription from RNA polymerase II promoter
GO:0043254	regulation of protein complex assembly
GO:0022407	regulation of cell-cell adhesion
GO:1902679	negative regulation of RNA biosynthetic process
GO:0000186	activation of MAPKK activity
GO:0006793	phosphorus metabolic process
GO:0002220	innate immune response activating cell surface receptor signaling pathway
GO:0050767	regulation of neurogenesis
GO:0002758	innate immune response-activating signal transduction
GO:0030155	regulation of cell adhesion
GO:1901701	cellular response to oxygen-containing compound
GO:0001817	regulation of cytokine production
GO:1903507	negative regulation of nucleic acid-templated transcription
GO:1903037	regulation of leukocyte cell-cell adhesion
GO:0050863	regulation of T cell activation
GO:0031347	regulation of defense response
GO:0050851	antigen receptor-mediated signaling pathway
GO:1901215	negative regulation of neuron death
GO:0010629	negative regulation of gene expression
GO:0043170	macromolecule metabolic process
GO:0045862	positive regulation of proteolysis
GO:0051960	regulation of nervous system development
GO:0009653	anatomical structure morphogenesis
GO:0031400	negative regulation of protein modification process
GO:1903706	regulation of hemopoiesis
GO:0008285	negative regulation of cell proliferation
GO:0071840	cellular component organization or biogenesis
GO:0045892	negative regulation of transcription, DNA-templated
GO:0008286	insulin receptor signaling pathway
GO:0051172	negative regulation of nitrogen compound metabolic process
GO:0016043	cellular component organization
GO:0030168	platelet activation
GO:0031327	negative regulation of cellular biosynthetic process
GO:0034109	homotypic cell-cell adhesion
GO:0051248	negative regulation of protein metabolic process
GO:0045089	positive regulation of innate immune response
GO:0009628	response to abiotic stimulus
GO:0007265	Ras protein signal transduction
GO:0051726	regulation of cell cycle
GO:0051049	regulation of transport
GO:0051241	negative regulation of multicellular organismal process
GO:0044699	single-organism process
GO:0009890	negative regulation of biosynthetic process
GO:0070372	regulation of ERK1 and ERK2 cascade
GO:0010558	negative regulation of macromolecule biosynthetic process
GO:0007155	cell adhesion
GO:0071363	cellular response to growth factor stimulus
GO:0044267	cellular protein metabolic process
GO:0022610	biological adhesion
GO:2000113	negative regulation of cellular macromolecule biosynthetic process
GO:0032269	negative regulation of cellular protein metabolic process
GO:0044260	cellular macromolecule metabolic process
GO:0010033	response to organic substance
GO:0031349	positive regulation of defense response
GO:0018105	peptidyl-serine phosphorylation
GO:0070848	response to growth factor
GO:0048588	developmental cell growth
GO:0042221	response to chemical
GO:0009314	response to radiation
GO:0080135	regulation of cellular response to stress
GO:0018209	peptidyl-serine modification
GO:0050900	leukocyte migration
GO:0019538	protein metabolic process
GO:0051223	regulation of protein transport
GO:0050865	regulation of cell activation
GO:0051704	multi-organism process
GO:0048511	rhythmic process
GO:0030162	regulation of proteolysis
GO:0010975	regulation of neuron projection development
GO:0048015	phosphatidylinositol-mediated signaling
GO:0031346	positive regulation of cell projection organization
GO:0032101	regulation of response to external stimulus
GO:0007346	regulation of mitotic cell cycle
GO:0050852	T cell receptor signaling pathway
GO:0048513	organ development
GO:0048017	inositol lipid-mediated signaling
GO:0045785	positive regulation of cell adhesion
GO:0051093	negative regulation of developmental process
GO:0043405	regulation of MAP kinase activity
GO:0008283	cell proliferation
GO:0045321	leukocyte activation
GO:0009411	response to UV
GO:0043523	regulation of neuron apoptotic process
GO:0001933	negative regulation of protein phosphorylation
GO:0098609	cell-cell adhesion
GO:0051249	regulation of lymphocyte activation
GO:0008630	intrinsic apoptotic signaling pathway in response to DNA damage
GO:0051090	regulation of sequence-specific DNA binding transcription factor activity
GO:0010769	regulation of cell morphogenesis involved in differentiation
GO:0044092	negative regulation of molecular function
GO:2000377	regulation of reactive oxygen species metabolic process
GO:0002694	regulation of leukocyte activation
GO:0010563	negative regulation of phosphorus metabolic process
GO:0045936	negative regulation of phosphate metabolic process
GO:0051493	regulation of cytoskeleton organization
GO:0031334	positive regulation of protein complex assembly
GO:0050678	regulation of epithelial cell proliferation
GO:0014066	regulation of phosphatidylinositol 3-kinase signaling
GO:0051270	regulation of cellular component movement
GO:0040012	regulation of locomotion
GO:0010976	positive regulation of neuron projection development
GO:0000122	negative regulation of transcription from RNA polymerase II promoter
GO:1902532	negative regulation of intracellular signal transduction
GO:0042326	negative regulation of phosphorylation
GO:0009416	response to light stimulus
GO:0071900	regulation of protein serine/threonine kinase activity
GO:1990138	neuron projection extension
GO:0030335	positive regulation of cell migration
GO:0060560	developmental growth involved in morphogenesis
GO:0046649	lymphocyte activation
GO:0045930	negative regulation of mitotic cell cycle
GO:0071495	cellular response to endogenous stimulus
GO:0034112	positive regulation of homotypic cell-cell adhesion
GO:0051222	positive regulation of protein transport
GO:0045732	positive regulation of protein catabolic process
GO:0051098	regulation of binding
GO:0006996	organelle organization
GO:1903039	positive regulation of leukocyte cell-cell adhesion
GO:0051272	positive regulation of cellular component movement
GO:0050730	regulation of peptidyl-tyrosine phosphorylation
GO:0043524	negative regulation of neuron apoptotic process
GO:1902589	single-organism organelle organization
GO:0001819	positive regulation of cytokine production
GO:1903649	regulation of cytoplasmic transport
GO:0042176	regulation of protein catabolic process
GO:2000145	regulation of cell motility
GO:2000147	positive regulation of cell motility
GO:1901700	response to oxygen-containing compound
GO:0022402	cell cycle process
GO:0009894	regulation of catabolic process
GO:0050870	positive regulation of T cell activation
GO:0071478	cellular response to radiation
GO:0040017	positive regulation of locomotion
GO:0044708	single-organism behavior
GO:0030030	cell projection organization
GO:0022409	positive regulation of cell-cell adhesion
GO:1900739	regulation of protein insertion into mitochondrial membrane involved in apoptotic signaling pathway
GO:1900740	positive regulation of protein insertion into mitochondrial membrane involved in apoptotic signaling pathway
GO:0042592	homeostatic process
GO:1902105	regulation of leukocyte differentiation
GO:0007159	leukocyte cell-cell adhesion
GO:0030334	regulation of cell migration
GO:0045596	negative regulation of cell differentiation
GO:0002009	morphogenesis of an epithelium
GO:0002573	myeloid leukocyte differentiation
GO:0034644	cellular response to UV
GO:0001525	angiogenesis
GO:0009896	positive regulation of catabolic process
GO:0071902	positive regulation of protein serine/threonine kinase activity
GO:0001667	ameboidal-type cell migration
GO:1903747	regulation of establishment of protein localization to mitochondrion
GO:0045786	negative regulation of cell cycle
GO:0010770	positive regulation of cell morphogenesis involved in differentiation
GO:0002252	immune effector process
GO:0009987	cellular process
GO:0043933	macromolecular complex subunit organization
GO:2001252	positive regulation of chromosome organization
GO:0009790	embryo development
GO:0050867	positive regulation of cell activation
GO:2000116	regulation of cysteine-type endopeptidase activity
GO:0030029	actin filament-based process
GO:0048589	developmental growth
GO:1901030	positive regulation of mitochondrial outer membrane permeabilization involved in apoptotic signaling pathway
GO:0045664	regulation of neuron differentiation
GO:0007611	learning or memory
GO:1903310	positive regulation of chromatin modification
GO:0002696	positive regulation of leukocyte activation
GO:0048468	cell development
GO:0070486	leukocyte aggregation
GO:0071396	cellular response to lipid
GO:1903708	positive regulation of hemopoiesis
GO:0043406	positive regulation of MAP kinase activity
GO:0016568	chromatin modification
GO:0006325	chromatin organization
GO:0030522	intracellular receptor signaling pathway
GO:1900182	positive regulation of protein localization to nucleus
GO:0043009	chordate embryonic development
GO:0070489	T cell aggregation
GO:0042110	T cell activation
GO:0032774	RNA biosynthetic process
GO:2000142	regulation of DNA-templated transcription, initiation
GO:0007229	integrin-mediated signaling pathway
GO:0051251	positive regulation of lymphocyte activation
GO:0071593	lymphocyte aggregation
GO:0014068	positive regulation of phosphatidylinositol 3-kinase signaling
GO:0048646	anatomical structure formation involved in morphogenesis
GO:0070302	regulation of stress-activated protein kinase signaling cascade
GO:0048878	chemical homeostasis
GO:0045666	positive regulation of neuron differentiation
GO:0007568	aging
GO:0061549	sympathetic ganglion development
GO:0009792	embryo development ending in birth or egg hatching
GO:2001236	regulation of extrinsic apoptotic signaling pathway
GO:0032956	regulation of actin cytoskeleton organization
GO:0009719	response to endogenous stimulus
GO:0071453	cellular response to oxygen levels
GO:0032970	regulation of actin filament-based process
GO:0007179	transforming growth factor beta receptor signaling pathway
GO:0031058	positive regulation of histone modification
GO:0043281	regulation of cysteine-type endopeptidase activity involved in apoptotic process
GO:0071704	organic substance metabolic process
GO:0022607	cellular component assembly
GO:0016049	cell growth
GO:0045637	regulation of myeloid cell differentiation
GO:1903749	positive regulation of establishment of protein localization to mitochondrion
GO:0040008	regulation of growth
GO:0001701	in utero embryonic development
GO:0052547	regulation of peptidase activity
GO:1902176	negative regulation of oxidative stress-induced intrinsic apoptotic signaling pathway
GO:2001234	negative regulation of apoptotic signaling pathway
GO:0016569	covalent chromatin modification
GO:1902275	regulation of chromatin organization
GO:0046328	regulation of JNK cascade
GO:1901342	regulation of vasculature development
GO:0048675	axon extension
GO:0050890	cognition
GO:0050708	regulation of protein secretion
GO:0044238	primary metabolic process
GO:0034142	toll-like receptor 4 signaling pathway
GO:0031056	regulation of histone modification
GO:0007010	cytoskeleton organization
GO:0072091	regulation of stem cell proliferation
GO:0030855	epithelial cell differentiation
GO:0032872	regulation of stress-activated MAPK cascade
GO:0061041	regulation of wound healing
GO:0016570	histone modification
GO:0007610	behavior
GO:0034134	toll-like receptor 2 signaling pathway
GO:0031570	DNA integrity checkpoint
GO:1903533	regulation of protein targeting
GO:1903052	positive regulation of proteolysis involved in cellular protein catabolic process
GO:0042058	regulation of epidermal growth factor receptor signaling pathway
GO:0009636	response to toxic substance
GO:0032460	negative regulation of protein oligomerization
GO:0019216	regulation of lipid metabolic process
GO:0010822	positive regulation of mitochondrion organization
GO:1900180	regulation of protein localization to nucleus
GO:0010564	regulation of cell cycle process
GO:0000075	cell cycle checkpoint
GO:0048729	tissue morphogenesis
GO:0007612	learning
GO:1901184	regulation of ERBB signaling pathway
GO:0000077	DNA damage checkpoint
GO:0006974	cellular response to DNA damage stimulus
GO:0071482	cellular response to light stimulus
GO:0043409	negative regulation of MAPK cascade
GO:0033500	carbohydrate homeostasis
GO:0042593	glucose homeostasis
GO:0008152	metabolic process
GO:0048013	ephrin receptor signaling pathway
GO:0055082	cellular chemical homeostasis
GO:1903364	positive regulation of cellular protein catabolic process
GO:0030036	actin cytoskeleton organization
GO:0060333	interferon-gamma-mediated signaling pathway
GO:2000648	positive regulation of stem cell proliferation
GO:1901028	regulation of mitochondrial outer membrane permeabilization involved in apoptotic signaling pathway
GO:0050999	regulation of nitric-oxide synthase activity
GO:0051495	positive regulation of cytoskeleton organization
GO:0009612	response to mechanical stimulus
GO:0070482	response to oxygen levels
GO:0070374	positive regulation of ERK1 and ERK2 cascade
GO:0033157	regulation of intracellular protein transport
GO:0002521	leukocyte differentiation
GO:0031647	regulation of protein stability
GO:1902107	positive regulation of leukocyte differentiation
GO:0010952	positive regulation of peptidase activity
GO:0035666	TRIF-dependent toll-like receptor signaling pathway
GO:0032459	regulation of protein oligomerization
GO:0040007	growth
GO:0008542	visual learning
GO:0019221	cytokine-mediated signaling pathway
GO:0032870	cellular response to hormone stimulus
GO:0051046	regulation of secretion
GO:2001242	regulation of intrinsic apoptotic signaling pathway
GO:0034330	cell junction organization
GO:0031295	T cell costimulation
GO:1901216	positive regulation of neuron death
GO:0006351	transcription, DNA-templated
GO:0002756	MyD88-independent toll-like receptor signaling pathway
GO:0034138	toll-like receptor 3 signaling pathway
GO:0097659	nucleic acid-templated transcription
GO:0042771	intrinsic apoptotic signaling pathway in response to DNA damage by p53 class mediator
GO:1903202	negative regulation of oxidative stress-induced cell death
GO:0071214	cellular response to abiotic stimulus
GO:0032844	regulation of homeostatic process
GO:1900407	regulation of cellular response to oxidative stress
GO:0050679	positive regulation of epithelial cell proliferation
GO:1903530	regulation of secretion by cell
GO:0031345	negative regulation of cell projection organization
GO:0031331	positive regulation of cellular catabolic process
GO:0034162	toll-like receptor 9 signaling pathway
GO:0038124	toll-like receptor TLR6:TLR2 signaling pathway
GO:0038123	toll-like receptor TLR1:TLR2 signaling pathway
GO:0031294	lymphocyte costimulation
GO:0035239	tube morphogenesis
GO:1902285	semaphorin-plexin signaling pathway involved in neuron projection guidance
GO:0097491	sympathetic neuron projection guidance
GO:0097490	sympathetic neuron projection extension
GO:0007178	transmembrane receptor protein serine/threonine kinase signaling pathway
GO:0050707	regulation of cytokine secretion
GO:0051348	negative regulation of transferase activity
GO:0048167	regulation of synaptic plasticity
GO:0001764	neuron migration
GO:0097285	cell-type specific apoptotic process
GO:0006461	protein complex assembly
GO:0031396	regulation of protein ubiquitination
GO:0045765	regulation of angiogenesis
GO:1903651	positive regulation of cytoplasmic transport
GO:1903308	regulation of chromatin modification
GO:0043550	regulation of lipid kinase activity
GO:0045787	positive regulation of cell cycle
GO:0034166	toll-like receptor 10 signaling pathway
GO:0034146	toll-like receptor 5 signaling pathway
GO:0050803	regulation of synapse structure or activity
GO:0036294	cellular response to decreased oxygen levels
GO:1902883	negative regulation of response to oxidative stress
GO:1900408	negative regulation of cellular response to oxidative stress
GO:0046326	positive regulation of glucose import
GO:0021675	nerve development
GO:0090003	regulation of establishment of protein localization to plasma membrane
GO:1903047	mitotic cell cycle process
GO:1902882	regulation of response to oxidative stress
GO:0036293	response to decreased oxygen levels
GO:0044237	cellular metabolic process
GO:0050731	positive regulation of peptidyl-tyrosine phosphorylation
GO:0006979	response to oxidative stress
GO:0033993	response to lipid
GO:0033673	negative regulation of kinase activity
GO:0043086	negative regulation of catalytic activity
GO:0046324	regulation of glucose import
GO:0090004	positive regulation of establishment of protein localization to plasma membrane
GO:0033044	regulation of chromosome organization
GO:0010631	epithelial cell migration
GO:0051341	regulation of oxidoreductase activity
GO:0071417	cellular response to organonitrogen compound
GO:0007569	cell aging
GO:0052548	regulation of endopeptidase activity
GO:1901699	cellular response to nitrogen compound
GO:0071822	protein complex subunit organization
GO:0016572	histone phosphorylation
GO:1901653	cellular response to peptide
GO:1901185	negative regulation of ERBB signaling pathway
GO:0072332	intrinsic apoptotic signaling pathway by p53 class mediator
GO:0042059	negative regulation of epidermal growth factor receptor signaling pathway
GO:0030220	platelet formation
GO:1903320	regulation of protein modification by small protein conjugation or removal
GO:0010332	response to gamma radiation
GO:0009059	macromolecule biosynthetic process
GO:1904018	positive regulation of vasculature development
GO:0002274	myeloid leukocyte activation
GO:0043620	regulation of DNA-templated transcription in response to stress
GO:0007632	visual behavior
GO:0010948	negative regulation of cell cycle process
GO:0034614	cellular response to reactive oxygen species
GO:0061024	membrane organization
GO:0061548	ganglion development
GO:0072331	signal transduction by p53 class mediator
GO:0007172	signal complex assembly
GO:1903201	regulation of oxidative stress-induced cell death
GO:0009888	tissue development
GO:0010828	positive regulation of glucose transport
GO:0050853	B cell receptor signaling pathway
GO:0034329	cell junction assembly
GO:0042770	signal transduction in response to DNA damage
GO:0050770	regulation of axonogenesis
GO:0051302	regulation of cell division
GO:0030218	erythrocyte differentiation
GO:0010977	negative regulation of neuron projection development
GO:0002755	MyD88-dependent toll-like receptor signaling pathway
GO:0090316	positive regulation of intracellular protein transport
GO:1903034	regulation of response to wounding
GO:0048732	gland development
GO:0050821	protein stabilization
GO:0043900	regulation of multi-organism process
GO:0010212	response to ionizing radiation
GO:0002224	toll-like receptor signaling pathway
GO:0048145	regulation of fibroblast proliferation
GO:0043551	regulation of phosphatidylinositol 3-kinase activity
GO:0014015	positive regulation of gliogenesis
GO:0001936	regulation of endothelial cell proliferation
GO:0010243	response to organonitrogen compound
GO:2000144	positive regulation of DNA-templated transcription, initiation
GO:0090287	regulation of cellular response to growth factor stimulus
GO:0048170	positive regulation of long-term neuronal synaptic plasticity
GO:0085020	protein K6-linked ubiquitination
GO:1904377	positive regulation of protein localization to cell periphery
GO:1903078	positive regulation of protein localization to plasma membrane
GO:0031663	lipopolysaccharide-mediated signaling pathway
GO:0008360	regulation of cell shape
GO:0042542	response to hydrogen peroxide
GO:0001889	liver development
GO:0007160	cell-matrix adhesion
GO:0050801	ion homeostasis
GO:0045165	cell fate commitment
GO:0043618	regulation of transcription from RNA polymerase II promoter in response to stress
GO:1900078	positive regulation of cellular response to insulin stimulus
GO:0098727	maintenance of cell number
GO:0051147	regulation of muscle cell differentiation
GO:1903050	regulation of proteolysis involved in cellular protein catabolic process
GO:0006367	transcription initiation from RNA polymerase II promoter
GO:1900076	regulation of cellular response to insulin stimulus
GO:0070373	negative regulation of ERK1 and ERK2 cascade
GO:0001666	response to hypoxia
GO:0007051	spindle organization
GO:0032102	negative regulation of response to external stimulus
GO:1902175	regulation of oxidative stress-induced intrinsic apoptotic signaling pathway
GO:0051641	cellular localization
GO:0001938	positive regulation of endothelial cell proliferation
GO:1901698	response to nitrogen compound
GO:0019438	aromatic compound biosynthetic process
GO:0001763	morphogenesis of a branching structure
GO:0060742	epithelial cell differentiation involved in prostate gland development
GO:0097201	negative regulation of transcription from RNA polymerase II promoter in response to stress
GO:0010632	regulation of epithelial cell migration
GO:0007623	circadian rhythm
GO:0051101	regulation of DNA binding
GO:0060193	positive regulation of lipase activity
GO:0031333	negative regulation of protein complex assembly
GO:2000379	positive regulation of reactive oxygen species metabolic process
GO:0050818	regulation of coagulation
GO:0034654	nucleobase-containing compound biosynthetic process
GO:2001244	positive regulation of intrinsic apoptotic signaling pathway
GO:0032768	regulation of monooxygenase activity
GO:0070527	platelet aggregation
GO:0045927	positive regulation of growth
GO:0001558	regulation of cell growth
GO:0050680	negative regulation of epithelial cell proliferation
GO:0010810	regulation of cell-substrate adhesion
GO:0006469	negative regulation of protein kinase activity
GO:1903729	regulation of plasma membrane organization
GO:0018130	heterocycle biosynthetic process
GO:0048609	multicellular organismal reproductive process
GO:0014013	regulation of gliogenesis
GO:0010721	negative regulation of cell development
GO:0071407	cellular response to organic cyclic compound
GO:1904375	regulation of protein localization to cell periphery
GO:1903076	regulation of protein localization to plasma membrane
GO:0051898	negative regulation of protein kinase B signaling
GO:1903362	regulation of cellular protein catabolic process
GO:0046822	regulation of nucleocytoplasmic transport
GO:0018107	peptidyl-threonine phosphorylation
GO:0002260	lymphocyte homeostasis
GO:0045428	regulation of nitric oxide biosynthetic process
GO:0050709	negative regulation of protein secretion
GO:0042307	positive regulation of protein import into nucleus
GO:0034599	cellular response to oxidative stress
GO:0031329	regulation of cellular catabolic process
GO:0031589	cell-substrate adhesion
GO:0071456	cellular response to hypoxia
GO:0051051	negative regulation of transport
GO:0034605	cellular response to heat
GO:0002753	cytoplasmic pattern recognition receptor signaling pathway
GO:0006352	DNA-templated transcription, initiation
GO:0043542	endothelial cell migration
GO:0050715	positive regulation of cytokine secretion
GO:0060191	regulation of lipase activity
GO:0001782	B cell homeostasis
GO:0001773	myeloid dendritic cell activation
GO:2000249	regulation of actin cytoskeleton reorganization
GO:2000045	regulation of G1/S transition of mitotic cell cycle
GO:0019827	stem cell population maintenance
GO:1904591	positive regulation of protein import
GO:0045580	regulation of T cell differentiation
GO:0034613	cellular protein localization
GO:1901983	regulation of protein acetylation
GO:0050768	negative regulation of neurogenesis
GO:0000302	response to reactive oxygen species
GO:0048534	hematopoietic or lymphoid organ development
GO:0010906	regulation of glucose metabolic process
GO:0048660	regulation of smooth muscle cell proliferation
GO:0050795	regulation of behavior
GO:0051896	regulation of protein kinase B signaling
GO:0002250	adaptive immune response
GO:0060789	hair follicle placode formation
GO:0045639	positive regulation of myeloid cell differentiation
GO:0045665	negative regulation of neuron differentiation
GO:1901362	organic cyclic compound biosynthetic process
GO:0048638	regulation of developmental growth
GO:0009725	response to hormone
GO:1902287	semaphorin-plexin signaling pathway involved in axon guidance
GO:0043146	spindle stabilization
GO:0036486	ventral trunk neural crest cell migration
GO:0036484	trunk neural crest cell migration
GO:1901166	neural crest cell migration involved in autonomic nervous system development
GO:0061198	fungiform papilla formation
GO:1903753	negative regulation of p38MAPK cascade
GO:0021855	hypothalamus cell migration
GO:0021637	trigeminal nerve structural organization
GO:2000378	negative regulation of reactive oxygen species metabolic process
GO:0032495	response to muramyl dipeptide
GO:0072507	divalent inorganic cation homeostasis
GO:0043903	regulation of symbiosis, encompassing mutualism through parasitism
GO:0071479	cellular response to ionizing radiation
GO:0031532	actin cytoskeleton reorganization
GO:0019725	cellular homeostasis
GO:0006873	cellular ion homeostasis
GO:0045834	positive regulation of lipid metabolic process
GO:0010771	negative regulation of cell morphogenesis involved in differentiation
GO:0002221	pattern recognition receptor signaling pathway
GO:2001056	positive regulation of cysteine-type endopeptidase activity
GO:0050714	positive regulation of protein secretion
GO:0032368	regulation of lipid transport
GO:1900046	regulation of hemostasis
GO:0030193	regulation of blood coagulation
GO:0043552	positive regulation of phosphatidylinositol 3-kinase activity
GO:0010718	positive regulation of epithelial to mesenchymal transition
GO:0070727	cellular macromolecule localization
GO:0007162	negative regulation of cell adhesion
GO:0051000	positive regulation of nitric-oxide synthase activity
GO:2000756	regulation of peptidyl-lysine acetylation
GO:0071300	cellular response to retinoic acid
GO:0010035	response to inorganic substance
GO:2001237	negative regulation of extrinsic apoptotic signaling pathway
GO:0051091	positive regulation of sequence-specific DNA binding transcription factor activity
GO:0010821	regulation of mitochondrion organization
GO:0021762	substantia nigra development
GO:0018210	peptidyl-threonine modification
GO:0045661	regulation of myoblast differentiation
GO:0046677	response to antibiotic
GO:0050772	positive regulation of axonogenesis
GO:0022414	reproductive process
GO:0032436	positive regulation of proteasomal ubiquitin-dependent protein catabolic process
GO:2000106	regulation of leukocyte apoptotic process
GO:0010950	positive regulation of endopeptidase activity
GO:0061138	morphogenesis of a branching epithelium
GO:0043269	regulation of ion transport
GO:0048568	embryonic organ development
GO:0043280	positive regulation of cysteine-type endopeptidase activity involved in apoptotic process
GO:0055074	calcium ion homeostasis
GO:0045619	regulation of lymphocyte differentiation
GO:0042113	B cell activation
GO:0051403	stress-activated MAPK cascade
GO:0048146	positive regulation of fibroblast proliferation
GO:0032467	positive regulation of cytokinesis
GO:0070423	nucleotide-binding oligomerization domain containing signaling pathway
GO:1902806	regulation of cell cycle G1/S phase transition
GO:0002902	regulation of B cell apoptotic process
GO:0030003	cellular cation homeostasis
GO:0046824	positive regulation of nucleocytoplasmic transport
GO:0030031	cell projection assembly
GO:0042306	regulation of protein import into nucleus
GO:0065003	macromolecular complex assembly
GO:0070301	cellular response to hydrogen peroxide
GO:0010870	positive regulation of receptor biosynthetic process
GO:0045922	negative regulation of fatty acid metabolic process
GO:0045683	negative regulation of epidermis development
GO:0035404	histone-serine phosphorylation
GO:0043393	regulation of protein binding
GO:0010517	regulation of phospholipase activity
GO:1902692	regulation of neuroblast proliferation
GO:0048169	regulation of long-term neuronal synaptic plasticity
GO:0035162	embryonic hemopoiesis
GO:0060260	regulation of transcription initiation from RNA polymerase II promoter
GO:0060334	regulation of interferon-gamma-mediated signaling pathway
GO:0007049	cell cycle
GO:0098771	inorganic ion homeostasis
GO:0016055	Wnt signaling pathway
GO:0010518	positive regulation of phospholipase activity
GO:1901800	positive regulation of proteasomal protein catabolic process
GO:0009611	response to wounding
GO:0042060	wound healing
GO:0009266	response to temperature stimulus
GO:0034645	cellular macromolecule biosynthetic process
GO:0043547	positive regulation of GTPase activity
GO:0032989	cellular component morphogenesis
GO:0043122	regulation of I-kappaB kinase/NF-kappaB signaling
GO:0071375	cellular response to peptide hormone stimulus
GO:1904589	regulation of protein import
GO:0044702	single organism reproductive process
GO:0048008	platelet-derived growth factor receptor signaling pathway
GO:0090218	positive regulation of lipid kinase activity
GO:0055080	cation homeostasis
GO:0010959	regulation of metal ion transport
GO:0031398	positive regulation of protein ubiquitination
GO:1902284	neuron projection extension involved in neuron projection guidance
GO:1903204	negative regulation of oxidative stress-induced neuron death
GO:0048846	axon extension involved in axon guidance
GO:0046628	positive regulation of insulin receptor signaling pathway
GO:0048857	neural nucleus development
GO:0007093	mitotic cell cycle checkpoint
GO:1901652	response to peptide
GO:0019217	regulation of fatty acid metabolic process
GO:0002761	regulation of myeloid leukocyte differentiation
GO:0051099	positive regulation of binding
GO:0090288	negative regulation of cellular response to growth factor stimulus
GO:0043011	myeloid dendritic cell differentiation
GO:0098751	bone cell development
GO:0033120	positive regulation of RNA splicing
GO:0010922	positive regulation of phosphatase activity
GO:0031062	positive regulation of histone methylation
GO:0090398	cellular senescence
GO:0060330	regulation of response to interferon-gamma
GO:0001776	leukocyte homeostasis
GO:0090068	positive regulation of cell cycle process
GO:0045766	positive regulation of angiogenesis
GO:0050773	regulation of dendrite development
GO:0032886	regulation of microtubule-based process
GO:0031638	zymogen activation
GO:0051781	positive regulation of cell division
GO:0010660	regulation of muscle cell apoptotic process
GO:0050771	negative regulation of axonogenesis
GO:0097028	dendritic cell differentiation
GO:0006978	DNA damage response, signal transduction by p53 class mediator resulting in transcription of p21 class mediator
GO:0038166	angiotensin-activated signaling pathway
GO:0032434	regulation of proteasomal ubiquitin-dependent protein catabolic process
GO:0022898	regulation of transmembrane transporter activity
GO:0010594	regulation of endothelial cell migration
GO:0070507	regulation of microtubule cytoskeleton organization
GO:0045216	cell-cell junction organization

## Sheet: Pathway
Pathway Analysis
p-value	q-value	pathway	source
2.31332e-22	3.08134e-19	Signaling by Interleukins	Reactome
5.8413e-22	3.89031e-19	Immune System	Reactome
1.2022e-21	5.33779e-19	Fc epsilon receptor (FCERI) signaling	Reactome
2.25572e-21	7.51155e-19	Pathways in cancer - Homo sapiens (human)	KEGG
3.28487e-21	8.75088e-19	Interleukin-3, 5 and GM-CSF signaling	Reactome
4.77172e-21	1.05932e-18	Diseases of signal transduction	Reactome
1.91405e-20	3.64216e-18	Cytokine Signaling in Immune system	Reactome
5.23655e-20	8.71885e-18	Chronic myeloid leukemia - Homo sapiens (human)	KEGG
7.52311e-20	1.11342e-17	Signaling by SCF-KIT	Reactome
1.57092e-19	2.09247e-17	Neurotrophin signaling pathway - Homo sapiens (human)	KEGG
1.86844e-19	2.26252e-17	Signaling by VEGF	Reactome
2.7445e-19	3.0464e-17	Prostate cancer - Homo sapiens (human)	KEGG
5.27883e-19	5.40877e-17	Innate Immune System	Reactome
6.30915e-19	6.00271e-17	VEGFA-VEGFR2 Pathway	Reactome
9.53249e-19	8.29054e-17	Signal Transduction	Reactome
9.9586e-19	8.29054e-17	Downstream signal transduction	Reactome
1.352e-18	1.05933e-16	Axon guidance	Reactome
1.88934e-18	1.39811e-16	Developmental Biology	Reactome
3.22745e-18	2.1918e-16	Viral carcinogenesis - Homo sapiens (human)	KEGG
3.29099e-18	2.1918e-16	Signaling by PDGF	Reactome
5.2324e-18	3.31884e-16	Signalling by NGF	Reactome
9.41549e-18	5.70065e-16	NGF signalling via TRKA from the plasma membrane	Reactome
1.37315e-17	7.95231e-16	Signaling by EGFR	Reactome
2.20355e-17	1.22297e-15	Signaling by ERBB4	Reactome
6.59473e-17	3.30498e-15	Signaling by FGFR2	Reactome
6.59473e-17	3.30498e-15	Signaling by FGFR	Reactome
6.69929e-17	3.30498e-15	MicroRNAs in cancer - Homo sapiens (human)	KEGG
1.06316e-16	5.05761e-15	Interleukin-2 signaling	Reactome
1.15481e-16	5.30414e-15	Signaling by the B Cell Receptor (BCR)	Reactome
1.66854e-16	7.4083e-15	PI3K-Akt signaling pathway - Homo sapiens (human)	KEGG
2.28718e-16	9.19546e-15	Signaling by FGFR3	Reactome
2.28718e-16	9.19546e-15	Signaling by FGFR4	Reactome
2.28718e-16	9.19546e-15	Signaling by FGFR1	Reactome
2.34719e-16	9.19546e-15	Signaling by ERBB2	Reactome
2.46358e-16	9.3757e-15	Proteoglycans in cancer - Homo sapiens (human)	KEGG
4.53694e-16	1.67867e-14	ErbB signaling pathway - Homo sapiens (human)	KEGG
5.15357e-16	1.71614e-14	Downstream signaling of activated FGFR2	Reactome
5.15357e-16	1.71614e-14	Downstream signaling of activated FGFR1	Reactome
5.15357e-16	1.71614e-14	Downstream signaling of activated FGFR3	Reactome
5.15357e-16	1.71614e-14	Downstream signaling of activated FGFR4	Reactome
6.51942e-16	2.11802e-14	DAP12 signaling	Reactome
8.52551e-16	2.7038e-14	Ras signaling pathway - Homo sapiens (human)	KEGG
1.39004e-15	4.30588e-14	Adaptive Immune System	Reactome
1.53305e-15	4.64097e-14	VEGFR2 mediated cell proliferation	Reactome
1.68775e-15	4.99573e-14	Prolonged ERK activation events	Reactome
2.20989e-15	6.39906e-14	FCERI mediated MAPK activation	Reactome
3.15166e-15	8.93195e-14	Signalling to ERKs	Reactome
4.15306e-15	1.15248e-13	MAPK family signaling cascades	Reactome
4.65736e-15	1.26604e-13	Thyroid hormone signaling pathway - Homo sapiens (human)	KEGG
4.96441e-15	1.32252e-13	Frs2-mediated activation	Reactome
6.33276e-15	1.65397e-13	MAPK1/MAPK3 signaling	Reactome
6.67329e-15	1.70939e-13	DAP12 interactions	Reactome
1.02398e-14	2.57346e-13	Signaling by Leptin	Reactome
1.27761e-14	3.15144e-13	T cell receptor signaling pathway - Homo sapiens (human)	KEGG
1.55201e-14	3.75868e-13	Hepatitis B - Homo sapiens (human)	KEGG
1.64207e-14	3.90579e-13	Interleukin receptor SHC signaling	Reactome
2.28369e-14	5.33661e-13	Focal adhesion - Homo sapiens (human)	KEGG
4.87516e-14	1.11961e-12	Disease	Reactome
5.20399e-14	1.13635e-12	IRS-related events triggered by IGF1R	Reactome
5.20399e-14	1.13635e-12	IGF1R signaling cascade	Reactome
5.20399e-14	1.13635e-12	Signaling by Type 1 Insulin-like Growth Factor 1 Receptor (IGF1R)	Reactome
8.47897e-14	1.82161e-12	ARMS-mediated activation	Reactome
1.71186e-13	3.61936e-12	Insulin receptor signalling cascade	Reactome
1.81162e-13	3.76097e-12	Epstein-Barr virus infection - Homo sapiens (human)	KEGG
1.92002e-13	3.76097e-12	FRS-mediated FGFR2 signaling	Reactome
1.92002e-13	3.76097e-12	FRS-mediated FGFR1 signaling	Reactome
1.92002e-13	3.76097e-12	FRS-mediated FGFR3 signaling	Reactome
1.92002e-13	3.76097e-12	FRS-mediated FGFR4 signaling	Reactome
2.6216e-13	5.06083e-12	Signalling to RAS	Reactome
3.76206e-13	7.06477e-12	IRS-mediated signalling	Reactome
3.78207e-13	7.06477e-12	Signalling to p38 via RIT and RIN	Reactome
3.81879e-13	7.06477e-12	Hemostasis	Reactome
4.51302e-13	8.23471e-12	Osteoclast differentiation - Homo sapiens (human)	KEGG
6.80494e-13	1.13302e-11	RAF/MAP kinase cascade	Reactome
6.80494e-13	1.13302e-11	SHC1 events in EGFR signaling	Reactome
6.80494e-13	1.13302e-11	SOS-mediated signalling	Reactome
6.80494e-13	1.13302e-11	GRB2 events in EGFR signaling	Reactome
6.80494e-13	1.13302e-11	SHC1 events in ERBB2 signaling	Reactome
6.80494e-13	1.13302e-11	SHC1 events in ERBB4 signaling	Reactome
6.80494e-13	1.13302e-11	GRB2 events in ERBB2 signaling	Reactome
7.43123e-13	1.20712e-11	Fc epsilon RI signaling pathway - Homo sapiens (human)	KEGG
7.43123e-13	1.20712e-11	Renal cell carcinoma - Homo sapiens (human)	KEGG
9.84933e-13	1.58064e-11	Rap1 signaling pathway - Homo sapiens (human)	KEGG
1.03508e-12	1.64135e-11	Role of LAT2/NTAL/LAB on calcium mobilization	Reactome
1.1312e-12	1.77265e-11	Adherens junction - Homo sapiens (human)	KEGG
2.35594e-12	3.64896e-11	Signaling by Insulin receptor	Reactome
2.40141e-12	3.67664e-11	TCR signaling	Reactome
2.57028e-12	3.89047e-11	Glioma - Homo sapiens (human)	KEGG
3.14383e-12	4.70516e-11	Downstream signaling events of B Cell Receptor (BCR)	Reactome
7.03297e-12	1.03995e-10	NCAM signaling for neurite out-growth	Reactome
7.10475e-12	1.03995e-10	vegf hypoxia and angiogenesis	BioCarta
7.74479e-12	1.12131e-10	Fc gamma R-mediated phagocytosis - Homo sapiens (human)	KEGG
1.17784e-11	1.68697e-10	GPVI-mediated activation cascade	Reactome
1.47212e-11	2.08602e-10	GAB1 signalosome	Reactome
1.70029e-11	2.38398e-10	Platelet activation, signaling and aggregation	Reactome
2.52386e-11	3.50186e-10	role of erbb2 in signal transduction and oncology	BioCarta
3.99084e-11	5.48021e-10	B cell receptor signaling pathway - Homo sapiens (human)	KEGG
5.51928e-11	7.50171e-10	bioactive peptide induced signaling pathway	BioCarta
5.70947e-11	7.68183e-10	Prolactin signaling pathway - Homo sapiens (human)	KEGG
6.80154e-11	9.05964e-10	Central carbon metabolism in cancer - Homo sapiens (human)	KEGG
6.88729e-11	9.08304e-10	Acute myeloid leukemia - Homo sapiens (human)	KEGG
9.49681e-11	1.24017e-09	epo signaling pathway	BioCarta
1.03973e-10	1.34458e-09	C-type lectin receptors (CLRs)	Reactome
1.8457e-10	2.36392e-09	trefoil factors initiate mucosal healing	BioCarta
2.32122e-10	2.94463e-09	MAPK signaling pathway - Homo sapiens (human)	KEGG
4.32126e-10	5.43011e-09	Pancreatic cancer - Homo sapiens (human)	KEGG
5.15251e-10	6.41416e-09	FoxO signaling pathway - Homo sapiens (human)	KEGG
5.34558e-10	6.59289e-09	t cell receptor signaling pathway	BioCarta
7.16979e-10	8.76161e-09	fc epsilon receptor i signaling in mast cells	BioCarta
7.86983e-10	9.52965e-09	il-2 receptor beta chain in t cell activation	BioCarta
1.11697e-09	1.34037e-08	growth hormone signaling pathway	BioCarta
1.40985e-09	1.67672e-08	PI3K/AKT Signaling in Cancer	Reactome
1.61171e-09	1.89982e-08	Shigellosis - Homo sapiens (human)	KEGG
1.88948e-09	2.2077e-08	PI3K/AKT activation	Reactome
2.13129e-09	2.4686e-08	trka receptor signaling pathway	BioCarta
3.70971e-09	4.25977e-08	Non-small cell lung cancer - Homo sapiens (human)	KEGG
3.92165e-09	4.46464e-08	Fc Epsilon Receptor I Signaling in Mast Cells	SMPDB
4.04168e-09	4.53216e-08	Endometrial cancer - Homo sapiens (human)	KEGG
4.09253e-09	4.53216e-08	HTLV-I infection - Homo sapiens (human)	KEGG
4.17474e-09	4.53216e-08	phospholipids as signalling intermediaries	BioCarta
4.3212e-09	4.53216e-08	PIP3 activates AKT signaling	Reactome
4.3212e-09	4.53216e-08	PI-3K cascade:FGFR2	Reactome
4.3212e-09	4.53216e-08	PI-3K cascade:FGFR1	Reactome
4.3212e-09	4.53216e-08	PI-3K cascade:FGFR3	Reactome
4.3212e-09	4.53216e-08	PI-3K cascade:FGFR4	Reactome
4.3212e-09	4.53216e-08	PI3K events in ERBB4 signaling	Reactome
4.3212e-09	4.53216e-08	PI3K events in ERBB2 signaling	Reactome
4.55578e-09	4.74085e-08	Costimulation by the CD28 family	Reactome
1.37536e-08	1.42014e-07	Regulation of signaling by CBL	Reactome
1.73275e-08	1.74052e-07	role of erk5 in neuronal survival pathway	BioCarta
1.73275e-08	1.74052e-07	transcription factor creb and its extracellular signals	BioCarta
1.73275e-08	1.74052e-07	links between pyk2 and map kinases	BioCarta
1.73791e-08	1.74052e-07	inhibition of cellular proliferation by gleevec	BioCarta
1.9136e-08	1.87835e-07	Antigen activates B Cell Receptor (BCR) leading to generation of second messengers	Reactome
1.93194e-08	1.87835e-07	Signaling by EGFR in Cancer	Reactome
1.93194e-08	1.87835e-07	Constitutive Signaling by Ligand-Responsive EGFR Cancer Variants	Reactome
1.93194e-08	1.87835e-07	Signaling by Ligand-Responsive EGFR Variants in Cancer	Reactome
2.0998e-08	2.0248e-07	PECAM1 interactions	Reactome
2.11297e-08	2.0248e-07	Signaling by FGFR in disease	Reactome
2.55908e-08	2.43478e-07	Cell surface interactions at the vascular wall	Reactome
3.03376e-08	2.86594e-07	sprouty regulation of tyrosine kinase signals	BioCarta
3.37595e-08	3.16674e-07	Constitutive Signaling by Aberrant PI3K in Cancer	Reactome
3.72101e-08	3.466e-07	Tuberculosis - Homo sapiens (human)	KEGG
3.86739e-08	3.57734e-07	Regulation of actin cytoskeleton - Homo sapiens (human)	KEGG
3.93156e-08	3.61162e-07	Bacterial invasion of epithelial cells - Homo sapiens (human)	KEGG
4.78705e-08	4.36737e-07	Insulin Signalling	SMPDB
5.37379e-08	4.86931e-07	influence of ras and rho proteins on g1 to s transition	BioCarta
5.74434e-08	5.10098e-07	TRIF-mediated TLR3/TLR4 signaling	Reactome
5.74434e-08	5.10098e-07	MyD88-independent TLR3/TLR4 cascade	Reactome
5.74434e-08	5.10098e-07	Toll Like Receptor 3 (TLR3) Cascade	Reactome
6.26161e-08	5.49063e-07	egf signaling pathway	BioCarta
6.26559e-08	5.49063e-07	Small cell lung cancer - Homo sapiens (human)	KEGG
6.34479e-08	5.5237e-07	multiple antiapoptotic pathways from igf-1r signaling lead to bad phosphorylation	BioCarta
6.73777e-08	5.71097e-07	integrin signaling pathway	BioCarta
6.73777e-08	5.71097e-07	Signaling by FGFR1 in disease	Reactome
6.73777e-08	5.71097e-07	Signaling by FGFR1 mutants	Reactome
6.73777e-08	5.71097e-07	role of egf receptor transactivation by gpcrs in cardiac hypertrophy	BioCarta
6.77427e-08	5.71097e-07	Melanoma - Homo sapiens (human)	KEGG
7.36668e-08	6.17133e-07	Toxoplasmosis - Homo sapiens (human)	KEGG
7.99825e-08	6.65854e-07	NF-kappa B signaling pathway - Homo sapiens (human)	KEGG
8.65466e-08	7.16025e-07	Activated TLR4 signalling	Reactome
9.02287e-08	7.41881e-07	Toll Like Receptor 4 (TLR4) Cascade	Reactome
1.07429e-07	8.77888e-07	VEGF signaling pathway - Homo sapiens (human)	KEGG
1.30951e-07	1.06358e-06	Hepatitis C - Homo sapiens (human)	KEGG
1.53837e-07	1.24188e-06	Sphingolipid signaling pathway - Homo sapiens (human)	KEGG
1.56459e-07	1.25544e-06	Fcgamma receptor (FCGR) dependent phagocytosis	Reactome
1.65179e-07	1.29422e-06	Constitutive Signaling by EGFRvIII	Reactome
1.65179e-07	1.29422e-06	Signaling by EGFRvIII in Cancer	Reactome
1.65179e-07	1.29422e-06	phosphorylation of mek1 by cdk5/p35 down regulates the map kinase pathway	BioCarta
1.65179e-07	1.29422e-06	il 2 signaling pathway	BioCarta
1.72948e-07	1.34718e-06	Gastrin-CREB signalling pathway via PKC and MAPK	Reactome
2.26889e-07	1.75707e-06	erk1/erk2 mapk signaling pathway	BioCarta
2.36735e-07	1.82272e-06	bcr signaling pathway	BioCarta
2.80443e-07	2.14684e-06	Toll-Like Receptors Cascades	Reactome
3.22376e-07	2.4398e-06	Integrin alphaIIb beta3 signaling	Reactome
3.22376e-07	2.4398e-06	nfkb activation by nontypeable hemophilus influenzae	BioCarta
3.38579e-07	2.54795e-06	keratinocyte differentiation	BioCarta
3.43988e-07	2.57411e-06	Cytosolic sensors of pathogen-associated DNA	Reactome
3.83968e-07	2.85724e-06	il-7 signal transduction	BioCarta
4.14192e-07	3.06502e-06	Natural killer cell mediated cytotoxicity - Homo sapiens (human)	KEGG
4.22643e-07	3.11028e-06	Cell cycle - Homo sapiens (human)	KEGG
4.43139e-07	3.24319e-06	akt signaling pathway	BioCarta
4.7316e-07	3.44399e-06	TRAF6 Mediated Induction of proinflammatory cytokines	Reactome
4.95379e-07	3.58612e-06	Signaling pathways regulating pluripotency of stem cells - Homo sapiens (human)	KEGG
5.05821e-07	3.64191e-06	HIF-1 signaling pathway - Homo sapiens (human)	KEGG
5.23854e-07	3.75147e-06	role of mef2d in t-cell apoptosis	BioCarta
5.47642e-07	3.85957e-06	Intracellular Signalling Through Adenosine Receptor A2a and Adenosine	SMPDB
5.47642e-07	3.85957e-06	CLEC7A (Dectin-1) signaling	Reactome
5.47642e-07	3.85957e-06	Intracellular Signalling Through Adenosine Receptor A2b and Adenosine	SMPDB
5.62358e-07	3.94243e-06	il 3 signaling pathway	BioCarta
6.0298e-07	4.18317e-06	MAPK1 (ERK2) activation	Reactome
6.0298e-07	4.18317e-06	SHC-related events triggered by IGF1R	Reactome
6.22519e-07	4.29635e-06	Colorectal cancer - Homo sapiens (human)	KEGG
6.92736e-07	4.75631e-06	tpo signaling pathway	BioCarta
6.97848e-07	4.76684e-06	L1CAM interactions	Reactome
8.16093e-07	5.49008e-06	the igf-1 receptor and longevity	BioCarta
8.16093e-07	5.49008e-06	human cytomegalovirus and map kinase pathways	BioCarta
8.16093e-07	5.49008e-06	Regulation of KIT signaling	Reactome
8.23661e-07	5.51315e-06	igf-1 signaling pathway	BioCarta
8.5201e-07	5.67438e-06	angiotensin ii mediated activation of jnk pathway via pyk2 dependent signaling	BioCarta
9.90897e-07	6.56654e-06	Leishmaniasis - Homo sapiens (human)	KEGG
1.0624e-06	7.00552e-06	Signaling by NOTCH	Reactome
1.08327e-06	7.10795e-06	Epithelial cell signaling in Helicobacter pylori infection - Homo sapiens (human)	KEGG
1.13208e-06	7.39184e-06	Downstream TCR signaling	Reactome
1.14914e-06	7.46661e-06	cell cycle: g1/s check point	BioCarta
1.17059e-06	7.56903e-06	Insulin signaling pathway - Homo sapiens (human)	KEGG
1.23936e-06	7.97503e-06	Choline metabolism in cancer - Homo sapiens (human)	KEGG
1.32236e-06	8.46822e-06	NOTCH1 Intracellular Domain Regulates Transcription	Reactome
1.36061e-06	8.63018e-06	melanocyte development and pigmentation pathway	BioCarta
1.36061e-06	8.63018e-06	il 6 signaling pathway	BioCarta
1.8504e-06	1.16812e-05	pdgf signaling pathway	BioCarta
1.87215e-06	1.17076e-05	insulin signaling pathway	BioCarta
1.87215e-06	1.17076e-05	regulation of splicing through sam68	BioCarta
1.94593e-06	1.21121e-05	Generation of second messenger molecules	Reactome
2.49018e-06	1.53561e-05	RAF-independent MAPK1/3 activation	Reactome
2.49018e-06	1.53561e-05	CTLA4 inhibitory signaling	Reactome
2.99945e-06	1.84114e-05	Tie2 Signaling	Reactome
3.05698e-06	1.85931e-05	nfat and hypertrophy of the heart	BioCarta
3.05698e-06	1.85931e-05	Notch signaling pathway - Homo sapiens (human)	KEGG
3.11653e-06	1.87838e-05	acetylation and deacetylation of rela in nucleus	BioCarta
3.11653e-06	1.87838e-05	pelp1 modulation of estrogen receptor activity	BioCarta
3.14748e-06	1.88002e-05	MyD88 dependent cascade initiated on endosome	Reactome
3.14748e-06	1.88002e-05	Toll Like Receptor 7/8 (TLR7/8) Cascade	Reactome
3.23048e-06	1.92098e-05	Apoptosis	Reactome
3.35103e-06	1.95771e-05	MyD88:Mal cascade initiated on plasma membrane	Reactome
3.35103e-06	1.95771e-05	Toll Like Receptor TLR1:TLR2 Cascade	Reactome
3.35103e-06	1.95771e-05	Toll Like Receptor TLR6:TLR2 Cascade	Reactome
3.35103e-06	1.95771e-05	Toll Like Receptor 2 (TLR2) Cascade	Reactome
3.56712e-06	2.07485e-05	Signaling by NOTCH1	Reactome
3.69305e-06	2.13876e-05	Bladder cancer - Homo sapiens (human)	KEGG
4.09498e-06	2.36126e-05	TAK1 activates NFkB by phosphorylation and activation of IKKs complex	Reactome
4.439e-06	2.53766e-05	Thyroid cancer - Homo sapiens (human)	KEGG
4.439e-06	2.53766e-05	CREB phosphorylation through the activation of Ras	Reactome
4.45949e-06	2.53848e-05	Chemokine signaling pathway - Homo sapiens (human)	KEGG
4.53088e-06	2.56814e-05	Programmed Cell Death	Reactome
4.79589e-06	2.70683e-05	Signaling by FGFR4 in disease	Reactome
5.95223e-06	3.3453e-05	Toll Like Receptor 9 (TLR9) Cascade	Reactome
5.97989e-06	3.34673e-05	Nef and signal transduction	Reactome
6.94516e-06	3.83857e-05	MyD88 cascade initiated on plasma membrane	Reactome
6.94516e-06	3.83857e-05	Toll Like Receptor 10 (TLR10) Cascade	Reactome
6.94516e-06	3.83857e-05	Toll Like Receptor 5 (TLR5) Cascade	Reactome
8.58954e-06	4.7278e-05	TRAF6 mediated induction of NFkB and MAP kinases upon TLR7/8 or 9 activation	Reactome
8.96271e-06	4.89276e-05	Dorso-ventral axis formation - Homo sapiens (human)	KEGG
8.96271e-06	4.89276e-05	ras signaling pathway	BioCarta
1.07228e-05	5.78251e-05	Chk1/Chk2(Cds1) mediated inactivation of Cyclin B:Cdk1 complex	Reactome
1.07228e-05	5.78251e-05	Notch-HLH transcription pathway	Reactome
1.07228e-05	5.78251e-05	NICD traffics to nucleus	Reactome
1.09685e-05	5.89116e-05	the co-stimulatory signal during t-cell activation	BioCarta
1.22993e-05	6.57938e-05	Regulation of actin dynamics for phagocytic cup formation	Reactome
1.24712e-05	6.64464e-05	Oocyte meiosis - Homo sapiens (human)	KEGG
1.39555e-05	7.40585e-05	Endocytosis - Homo sapiens (human)	KEGG
1.40391e-05	7.42065e-05	FCERI mediated Ca+2 mobilization	Reactome
1.45887e-05	7.68068e-05	Signal transduction by L1	Reactome
1.58215e-05	8.29694e-05	ECM-receptor interaction - Homo sapiens (human)	KEGG
1.63943e-05	8.56363e-05	Platelet Aggregation (Plug Formation)	Reactome
1.74715e-05	9.09064e-05	Dectin-2 family	Reactome
1.92849e-05	9.95637e-05	FCERI mediated NF-kB activation	Reactome
1.92849e-05	9.95637e-05	nerve growth factor pathway (ngf)	BioCarta
1.98783e-05	0.00010193	CD28 co-stimulation	Reactome
1.98962e-05	0.00010193	mapkinase signaling pathway	BioCarta
2.16454e-05	0.000107956	erythropoietin mediated neuroprotection through nf-kb	BioCarta
2.16454e-05	0.000107956	rb tumor suppressor/checkpoint signaling in response to dna damage	BioCarta
2.16454e-05	0.000107956	NF-kB is activated and signals survival	Reactome
2.17208e-05	0.000107956	Constitutive Signaling by NOTCH1 HD+PEST Domain Mutants	Reactome
2.17208e-05	0.000107956	Constitutive Signaling by NOTCH1 PEST Domain Mutants	Reactome
2.17208e-05	0.000107956	Signaling by NOTCH1 PEST Domain Mutants in Cancer	Reactome
2.17208e-05	0.000107956	Signaling by NOTCH1 HD+PEST Domain Mutants in Cancer	Reactome
2.17208e-05	0.000107956	Signaling by NOTCH1 in Cancer	Reactome
2.22565e-05	0.000109799	Negative regulation of MAPK pathway	Reactome
2.22565e-05	0.000109799	Intrinsic Pathway for Apoptosis	Reactome
2.29646e-05	0.000112459	regulation of bad phosphorylation	BioCarta
2.29646e-05	0.000112459	Role of phospholipids in phagocytosis	Reactome
2.43379e-05	0.000118748	Leukocyte transendothelial migration - Homo sapiens (human)	KEGG
2.77943e-05	0.000135117	G2/M DNA damage checkpoint	Reactome
2.79237e-05	0.000135252	Herpes simplex infection - Homo sapiens (human)	KEGG
3.23132e-05	0.000155946	atm signaling pathway	BioCarta
3.37333e-05	0.000162212	GnRH signaling pathway - Homo sapiens (human)	KEGG
3.5095e-05	0.000168153	ctcf: first multivalent nuclear factor	BioCarta
3.67953e-05	0.000175668	Measles - Homo sapiens (human)	KEGG
3.9026e-05	0.000184992	MAPK3 (ERK1) activation	Reactome
3.9026e-05	0.000184992	Signal attenuation	Reactome
3.96287e-05	0.000187182	Non-integrin membrane-ECM interactions	Reactome
4.03363e-05	0.000189851	calcium signaling by hbx of hepatitis b virus	BioCarta
4.55028e-05	0.000213414	TNF signaling pathway - Homo sapiens (human)	KEGG
4.88379e-05	0.000228253	Cellular Senescence	Reactome
4.95247e-05	0.000230654	Signaling by Rho GTPases	Reactome
5.15842e-05	0.000237473	Post NMDA receptor activation events	Reactome
5.1959e-05	0.000237473	Phosphorylation of CD3 and TCR zeta chains	Reactome
5.1959e-05	0.000237473	PD-1 signaling	Reactome
5.1959e-05	0.000237473	Interferon gamma signaling	Reactome
5.1959e-05	0.000237473	tgf beta signaling pathway	BioCarta
5.22369e-05	0.000237473	Signaling by FGFR2 mutants	Reactome
5.22369e-05	0.000237473	Signaling by FGFR2 in disease	Reactome
5.48603e-05	0.000248551	Axon guidance - Homo sapiens (human)	KEGG
6.90339e-05	0.000311705	MAP2K and MAPK activation	Reactome
7.04747e-05	0.000317136	Activation of BAD and translocation to mitochondria	Reactome
7.13006e-05	0.000319773	TGF-beta signaling pathway - Homo sapiens (human)	KEGG
7.28375e-05	0.000325569	Long-term potentiation - Homo sapiens (human)	KEGG
7.59338e-05	0.000333808	regulation of eif-4e and p70s6 kinase	BioCarta
7.59338e-05	0.000333808	skeletal muscle hypertrophy is regulated via akt-mtor pathway	BioCarta
7.59338e-05	0.000333808	Signaling by FGFR4 mutants	Reactome
7.59338e-05	0.000333808	RAF activation	Reactome
7.59338e-05	0.000333808	Activation of BH3-only proteins	Reactome
8.01022e-05	0.000348669	lck and fyn tyrosine kinases in initiation of tcr activation	BioCarta
8.01022e-05	0.000348669	Interleukin-6 signaling	Reactome
8.06233e-05	0.000348669	Signaling by FGFR3 in disease	Reactome
8.06233e-05	0.000348669	Signaling by FGFR3 mutants	Reactome
8.06233e-05	0.000348669	Syndecan interactions	Reactome
8.67771e-05	0.000374068	Toll-like receptor signaling pathway - Homo sapiens (human)	KEGG
9.14254e-05	0.000392834	Chagas disease (American trypanosomiasis) - Homo sapiens (human)	KEGG
0.000108049	0.000462771	FGFR1 mutant receptor activation	Reactome
0.000116757	0.000493717	Signaling by FGFR1 fusion mutants	Reactome
0.000116757	0.000493717	cadmium induces dna synthesis and proliferation in macrophages	BioCarta
0.000116757	0.000493717	bone remodeling	BioCarta
0.000116757	0.000493717	p75NTR signals via NF-kB	Reactome
0.00012126	0.000509521	phosphoinositides and their downstream targets	BioCarta
0.00012126	0.000509521	cell cycle: g2/m checkpoint	BioCarta
0.000123648	0.000517921	RHO GTPase Effectors	Reactome
0.000141185	0.000589523	agrin in postsynaptic differentiation	BioCarta
0.000142415	0.000590956	cbl mediated ligand-induced downregulation of egf receptors pathway	BioCarta
0.000142415	0.000590956	Cross-presentation of particulate exogenous antigens (phagosomes)	Reactome
0.000149482	0.000612645	map kinase inactivation of smrt corepressor	BioCarta
0.000149482	0.000612645	carm1 and regulation of the estrogen receptor	BioCarta
0.000149482	0.000612645	CD28 dependent Vav1 pathway	Reactome
0.000149482	0.000612645	Signal regulatory protein (SIRP) family interactions	Reactome
0.0001508	0.000616154	Molecules associated with elastic fibres	Reactome
0.000154624	0.000629846	Activation of NMDA receptor upon glutamate binding and postsynaptic events	Reactome
0.000157898	0.000641222	p53 signaling pathway - Homo sapiens (human)	KEGG
0.00017553	0.000710656	Estrogen signaling pathway - Homo sapiens (human)	KEGG
0.000177201	0.000714003	EPH-Ephrin signaling	Reactome
0.000177429	0.000714003	TRAF6 mediated NF-kB activation	Reactome
0.000184988	0.000742181	role of nicotinic acetylcholine receptors in the regulation of apoptosis	BioCarta
0.000191247	0.000764986	Semaphorin interactions	Reactome
0.000192996	0.000769674	Response to elevated platelet cytosolic Ca2+	Reactome
0.000198243	0.000788239	EPHB-mediated forward signaling	Reactome
0.000209079	0.000828848	Gap junction - Homo sapiens (human)	KEGG
0.000210597	0.00083239	rac1 cell motility signaling pathway	BioCarta
0.000251578	0.000991426	Hippo signaling pathway - Homo sapiens (human)	KEGG
0.00025334	0.000995425	SHC-mediated cascade:FGFR2	Reactome
0.000259055	0.00101191	DEx/H-box helicases activate type I IFN and inflammatory cytokines production	Reactome
0.000259055	0.00101191	p53 signaling pathway	BioCarta
0.000274365	0.00106858	RIG-I/MDA5 mediated induction of IFN-alpha/beta pathways	Reactome
0.000276478	0.00107367	Arrhythmogenic right ventricular cardiomyopathy (ARVC) - Homo sapiens (human)	KEGG
0.000279018	0.00107725	mcalpain and friends in cell motility	BioCarta
0.000279018	0.00107725	deactivation of the beta-catenin transactivating complex	Reactome
0.000282145	0.00107993	Activation of NF-kappaB in B cells	Reactome
0.000282145	0.00107993	CD209 (DC-SIGN) signaling	Reactome
0.000282145	0.00107993	Ras activation uopn Ca2+ infux through NMDA receptor	Reactome
0.000312569	0.00119296	Factors involved in megakaryocyte development and platelet production	Reactome
0.000337642	0.00128131	Apoptotic execution phase	Reactome
0.000337642	0.00128131	mechanism of gene regulation by peroxisome proliferators via ppara	BioCarta
0.000353892	0.00133916	corticosteroids and cardioprotection	BioCarta
0.000370939	0.00139969	Negative regulation of FGFR1 signaling	Reactome
0.00039153	0.00147242	G2/M Checkpoints	Reactome
0.000392424	0.00147242	Integrin cell surface interactions	Reactome
0.000412851	0.00154471	ECM proteoglycans	Reactome
0.00041642	0.00154936	SHC-mediated cascade:FGFR1	Reactome
0.00041642	0.00154936	Growth hormone receptor signaling	Reactome
0.000423095	0.0015568	Regulation of IFNG signaling	Reactome
0.000423095	0.0015568	chaperones modulate interferon signaling pathway	BioCarta
0.000423095	0.0015568	Spry regulation of FGF signaling	Reactome
0.000423095	0.0015568	Receptor-ligand binding initiates the second proteolytic cleavage of Notch receptor	Reactome
0.000463559	0.00170099	AMPK signaling pathway - Homo sapiens (human)	KEGG
0.000484695	0.00177036	Recycling pathway of L1	Reactome
0.00048645	0.00177036	Negative regulation of FGFR2 signaling	Reactome
0.00048645	0.00177036	Elastic fibre formation	Reactome
0.000499451	0.0018078	IRAK2 mediated activation of TAK1 complex upon TLR7/8 or 9 stimulation	Reactome
0.000499451	0.0018078	IRAK2 mediated activation of TAK1 complex	Reactome
0.000519978	0.00186688	SMAD2/3 Phosphorylation Motif Mutants in Cancer	Reactome
0.000519978	0.00186688	SMAD2/3 MH2 Domain Mutants in Cancer	Reactome
0.000519978	0.00186688	Loss of Function of SMAD2/3 in Cancer	Reactome
0.000560008	0.00199981	EGFR Transactivation by Gastrin	Reactome
0.000560008	0.00199981	overview of telomerase protein component gene htert transcriptional regulation	BioCarta
0.000597234	0.00212137	RIP-mediated NFkB activation via ZBP1	Reactome
0.000597234	0.00212137	SHC-mediated cascade:FGFR4	Reactome
0.000604415	0.00214117	MAP kinase activation in TLR cascade	Reactome
0.000606175	0.00214171	RIG-I-like receptor signaling pathway - Homo sapiens (human)	KEGG
0.000652093	0.00228304	EGFR downregulation	Reactome
0.000658175	0.00228304	pten dependent cell cycle arrest and apoptosis	BioCarta
0.000658175	0.00228304	GRB2:SOS provides linkage to MAPK signaling for Integrins	Reactome
0.000658175	0.00228304	telomeres telomerase cellular aging and immortality	BioCarta
0.000658175	0.00228304	estrogen responsive protein efp controls cell cycle and breast tumors growth	BioCarta
0.000658175	0.00228304	SCF(Skp2)-mediated degradation of p27/p21	Reactome
0.000658175	0.00228304	control of skeletal myogenesis by hdac and calcium/calmodulin-dependent kinase (camk)	BioCarta
0.00067952	0.00235096	p75 NTR receptor-mediated signalling	Reactome
0.000716027	0.00247085	Jak-STAT signaling pathway - Homo sapiens (human)	KEGG
0.000738595	0.00254214	Pathogenic Escherichia coli infection - Homo sapiens (human)	KEGG
0.000786167	0.0026989	Inflammatory mediator regulation of TRP channels - Homo sapiens (human)	KEGG
0.000806194	0.00276054	ceramide signaling pathway	BioCarta
0.00083522	0.0028526	hypoxia and p53 in the cardiovascular system	BioCarta
0.000863164	0.002933	Negative regulation of FGFR3 signaling	Reactome
0.000863164	0.002933	The role of Nef in HIV-1 replication and disease pathogenesis	Reactome
0.000876274	0.00296997	PI3K Cascade	Reactome
0.000906685	0.00306524	Platelet degranulation	Reactome
0.000950761	0.00320611	Tight junction - Homo sapiens (human)	KEGG
0.000983025	0.00328992	SHC-mediated cascade:FGFR3	Reactome
0.000983025	0.00328992	G1/S DNA Damage Checkpoints	Reactome
0.000983025	0.00328992	TGF-beta receptor signaling in EMT (epithelial to mesenchymal transition)	Reactome
0.00102061	0.00340715	signal transduction through il1r	BioCarta
0.00112572	0.00372998	VEGFR2 mediated vascular permeability	Reactome
0.00112572	0.00372998	Negative regulation of FGFR4 signaling	Reactome
0.00112572	0.00372998	the information processing pathway at the ifn beta enhancer	BioCarta
0.00113709	0.00374902	cdc25 and chk1 regulatory pathway in response to dna damage	BioCarta
0.00113709	0.00374902	Signaling by TGF-beta Receptor Complex in Cancer	Reactome
0.00114219	0.00375654	Cyclin E associated events during G1/S transition	Reactome
0.00125324	0.0041116	Cell Cycle Checkpoints	Reactome
0.00141832	0.00461907	CREB phosphorylation through the activation of CaMKII	Reactome
0.00141832	0.00461907	Translocation of ZAP-70 to Immunological synapse	Reactome
0.00141832	0.00461907	Platelet sensitization by LDL	Reactome
0.00144127	0.00465963	Viral myocarditis - Homo sapiens (human)	KEGG
0.00144127	0.00465963	mTOR signaling pathway - Homo sapiens (human)	KEGG
0.00144127	0.00465963	Adipocytokine signaling pathway - Homo sapiens (human)	KEGG
0.00144827	0.00465964	NOD1/2 Signaling Pathway	Reactome
0.00144827	0.00465964	fmlp induced chemokine gene expression in hmc-1 cells	BioCarta
0.00147797	0.00474376	Platelet activation - Homo sapiens (human)	KEGG
0.00153106	0.00489059	Cyclin A:Cdk2-associated events at S phase entry	Reactome
0.00153106	0.00489059	ZBP1(DAI) mediated induction of type I IFNs	Reactome
0.00155698	0.00496148	Melanogenesis - Homo sapiens (human)	KEGG
0.0015876	0.00504699	Apoptotic cleavage of cellular proteins	Reactome
0.00172134	0.0054591	Extracellular matrix organization	Reactome
0.001788	0.00565703	Mitotic G1-G1/S phases	Reactome
0.00184002	0.00580784	MAPK targets/ Nuclear events mediated by MAP kinases	Reactome
0.00187934	0.00586249	Phosphorylation of proteins involved in G1/S transition by active Cyclin E:Cdk2 complexes	Reactome
0.00187934	0.00586249	TGFBR2 Kinase Domain Mutants in Cancer	Reactome
0.00187934	0.00586249	Loss of Function of TGFBR2 in Cancer	Reactome
0.00187934	0.00586249	TGFBR1 KD Mutants in Cancer	Reactome
0.00187934	0.00586249	Loss of Function of TGFBR1 in Cancer	Reactome
0.00195324	0.00607876	inactivation of gsk3 by akt causes accumulation of b-catenin in alveolar macrophages	BioCarta
0.00198641	0.00615324	role of mal in rho-mediated activation of srf	BioCarta
0.00198641	0.00615324	regulation of cell cycle progression by plk3	BioCarta
0.00201578	0.00621532	Nuclear Events (kinase and transcription factor activation)	Reactome
0.00201578	0.00621532	Oncogene Induced Senescence	Reactome
0.00213177	0.00651265	FCGR activation	Reactome
0.00213177	0.00651265	stat3 signaling pathway	BioCarta
0.00213177	0.00651265	cell to cell adhesion signaling	BioCarta
0.00213177	0.00651265	nuclear receptors coordinate the activities of chromatin remodeling complexes and coactivators to facilitate initiation of transcription in carcinoma cells	BioCarta
0.0021629	0.00657757	NOD-like receptor signaling pathway - Homo sapiens (human)	KEGG
0.0021629	0.00657757	G1/S Transition	Reactome
0.00231083	0.00700025	TGF-beta receptor signaling activates SMADs	Reactome
0.00233867	0.00700025	Platelet Adhesion to exposed collagen	Reactome
0.00233867	0.00700025	regulation of p27 phosphorylation during cell cycle progression	BioCarta
0.00233867	0.00700025	Downregulation of ERBB2:ERBB3 signaling	Reactome
0.00233867	0.00700025	p53-Dependent G1 DNA Damage Response	Reactome
0.00233867	0.00700025	p53-Dependent G1/S DNA damage checkpoint	Reactome
0.00233867	0.00700025	transcription regulation by methyltransferase of carm1	BioCarta
0.00246884	0.00737331	Huntington,s disease - Homo sapiens (human)	KEGG
0.00253863	0.00754789	Long-term depression - Homo sapiens (human)	KEGG
0.00253863	0.00754789	hiv-1 nef: negative effector of fas and tnf	BioCarta
0.00287113	0.00851748	toll-like receptor pathway	BioCarta
0.00299127	0.00885415	Host Interactions of HIV factors	Reactome
0.0032197	0.00950917	Cell Cycle	Reactome
0.00325116	0.00958086	Signaling by GPCR	Reactome
0.00333298	0.00980027	DNA Damage/Telomere Stress Induced Senescence	Reactome
0.00337815	0.00983219	Salmonella infection - Homo sapiens (human)	KEGG
0.00337815	0.00983219	Progesterone-mediated oocyte maturation - Homo sapiens (human)	KEGG
0.00340288	0.00983219	il 4 signaling pathway	BioCarta
0.00340288	0.00983219	Sema3A PAK dependent Axon repulsion	Reactome
0.00340288	0.00983219	Prolactin receptor signaling	Reactome
0.00340288	0.00983219	double stranded rna induced gene expression	BioCarta
0.00340288	0.00983219	Leucine Stimulation on Insulin Signaling	SMPDB
0.00340288	0.00983219	CRMPs in Sema3A signaling	Reactome
0.00346635	0.00999388	activation of csk by camp-dependent protein kinase inhibits signaling through the t cell receptor	BioCarta
0.00351173	0.0101029	Influenza A - Homo sapiens (human)	KEGG
0.00359757	0.0103053	cyclin e destruction pathway	BioCarta
0.00359757	0.0103053	cd40l signaling pathway	BioCarta
0.00361692	0.0103385	nf-kb signaling pathway	BioCarta
0.00382365	0.010906	Amyotrophic lateral sclerosis (ALS) - Homo sapiens (human)	KEGG
0.0039533	0.0112517	Generic Transcription Pathway	Reactome
0.00430462	0.0122255	roles of arrestin dependent recruitment of src kinases in gpcr signaling	BioCarta
0.00442089	0.0124495	LRR FLII-interacting protein 1 (LRRFIP1) activates type I IFN production	Reactome
0.00442089	0.0124495	GRB7 events in ERBB2 signaling	Reactome
0.00442089	0.0124495	Pre-NOTCH Processing in the Endoplasmic Reticulum	Reactome
0.00442089	0.0124495	phospholipase c signaling pathway	BioCarta
0.0047296	0.0132349	Laminin interactions	Reactome
0.0047296	0.0132349	ERK/MAPK targets	Reactome
0.0047296	0.0132349	ccr3 signaling in eosinophils	BioCarta
0.00474609	0.0132513	Alcoholism - Homo sapiens (human)	KEGG
0.00476778	0.0132513	Wnt signaling pathway - Homo sapiens (human)	KEGG
0.00477523	0.0132513	p130Cas linkage to MAPK signaling for integrins	Reactome
0.00477523	0.0132513	NRIF signals cell death from the nucleus	Reactome
0.00521808	0.0144501	Cell-Cell communication	Reactome
0.00562261	0.0154738	e2f1 destruction pathway	BioCarta
0.00562261	0.0154738	regulation of transcriptional activity by pml	BioCarta
0.00562261	0.0154738	Regulated proteolysis of p75NTR	Reactome
0.0057318	0.0157418	Alzheimer,s disease - Homo sapiens (human)	KEGG
0.00607488	0.0166497	ras-independent pathway in nk cell-mediated cytotoxicity	BioCarta
0.00623354	0.0170494	MAPK6/MAPK4 signaling	Reactome
0.00630605	0.0171422	Eptifibatide Action Pathway	SMPDB
0.00630605	0.0171422	Tirofiban Action Pathway	SMPDB
0.00630605	0.0171422	Abciximab Action Pathway	SMPDB
0.00642182	0.0173859	EPH-ephrin mediated repulsion of cells	Reactome
0.00642182	0.0173859	Signaling by NOTCH2	Reactome
0.0067636	0.0182741	Type II diabetes mellitus - Homo sapiens (human)	KEGG
0.00741431	0.0199916	actions of nitric oxide in the heart	BioCarta
0.00767858	0.0206207	cyclins and cell cycle regulation	BioCarta
0.00767858	0.0206207	tumor suppressor arf inhibits ribosomal biogenesis	BioCarta
0.00781186	0.0208643	Infectious disease	Reactome
0.00781543	0.0208643	S Phase	Reactome
0.00781628	0.0208643	Signaling by Robo receptor	Reactome
0.00787465	0.02094	TCF dependent signaling in response to WNT	Reactome
0.00787609	0.02094	Cocaine addiction - Homo sapiens (human)	KEGG
0.008287	0.0216921	Apoptotic cleavage of cell adhesion proteins	Reactome
0.008287	0.0216921	p38MAPK events	Reactome
0.008287	0.0216921	il22 soluble receptor signaling pathway	BioCarta
0.008287	0.0216921	NOTCH2 intracellular domain regulates transcription	Reactome
0.0083218	0.0216921	p75NTR negatively regulates cell cycle via SC1	Reactome
0.0083218	0.0216921	binding of TCF/LEF:CTNNB1 to target gene promoters	Reactome
0.0083218	0.0216921	proteolysis and signaling pathway of notch	BioCarta
0.0083218	0.0216921	RSK activation	Reactome
0.0083218	0.0216921	CDK-mediated phosphorylation and removal of Cdc6	Reactome
0.0083218	0.0216921	deregulation of cdk5 in alzheimers disease	BioCarta
0.00839717	0.0218458	Cellular responses to stress	Reactome
0.00842579	0.0218775	cAMP signaling pathway - Homo sapiens (human)	KEGG
0.00875597	0.0226465	Cyclin D associated events in G1	Reactome
0.00875597	0.0226465	G1 Phase	Reactome
0.00942204	0.0242541	erk and pi-3 kinase are necessary for collagen binding in corneal epithelia	BioCarta
0.00942204	0.0242541	Translocation of GLUT4 to the plasma membrane	Reactome
0.00943215	0.0242541	Hypertrophic cardiomyopathy (HCM) - Homo sapiens (human)	KEGG
0.00951015	0.0244076	Neurotransmitter Receptor Binding And Downstream Transmission In The Postsynaptic Cell	Reactome
0.00956618	0.0244571	Antigen processing-Cross presentation	Reactome
0.00956618	0.0244571	Constitutive Signaling by AKT1 E17K in Cancer	Reactome
