# Supplementary material for: Integration of transcriptomic and genomic data suggests candidate mechanisms for APOE4-mediated pathogenic action in Alzheimer’s disease
Source: Sci Rep. 2016 Sep 2;6:32583. doi: 10.1038/srep32583 (PMC5009326; doi:10.1038/srep32583)
Supplement: Supplementary Table S2 [file srep32583-s3.xls]

## Sheet: Readme
	Integration of transcriptomic and genomic data suggests candidate mechanisms for APOE4-mediated pathogenic action in Alzheimer’s disease.
	Laura Caberlotto, Luca Marchetti, Mario Lauria, Marco Scotti and Silvia Parolo.
Additional Table 2
Table of Contents
Signature	Map of the transcriptional signature of the APOE44 carriers (Mayo clinic data, study #2 table 1);
Network	Netwalker Network gene list;
Goterms	Results of the functional annotation analysis of the netwalker network;
Pathway	Gene Ontology biological process terms and pathways;
	Supplementary Figure 2. Flow diagram representing the molecular interactions in the FoxO signaling pathway (modified from KEGG database using bStyle package 34). The FoxO pathway is enriched with the network proteins, labeled in orange.

## Sheet: Signature
Molecular Signature
Feature ID	p-value	weight
AAMP	0.0112095	0.2275
ACTR1A	0.0317708	0.2256
ANKMY2	0.0252397	0.327
BCL2	0.0420687	0.7362
BLVRB	0.0326415	0.0389
CALY	0.0405427	0.2543
CDO1	0.0270324	0.2524
CPNE4	0.0385436	0.5578
DCLK1	0.0381854	0.4371
DYNLL1	0.0352147	0.3709
ELMOD1	0.0396561	0.8
FASTKD1	0.0410548	0.2743
GADD45A	0.0136967	0.2666
GCA	0.0424965	0.0299
ISCU	0.036007	0.3093
KLK7	0.0166742	0.68
LDHA	0.0380927	0.269
LLGL2	0.0202265	0.8887
LRRC59	0.0176752	0.3279
MAP2K1	0.0395221	0.0573
MEA1	0.0106184	0.3558
MEMO1	0.0359949	0.5265
MFN2	0.034332	0.5749
MPC2	0.0160918	0.2076
MRPS24	0.0134704	0.0648
MT1F	0.0174305	0.5356
MT1G	0.0230224	0.5995
NAP1L2	0.0237049	0.5129
NEK8	0.0149218	0.9086
NIT2	0.0108938	0.2782
NUDT11	0.0397346	0.4011
PDE8B	0.0118326	0.1185
PID1	0.0131146	0.4024
PTP4A1	0.0346995	0.3162
PTRH2	0.0308154	0.204
RAB1A	0.0123159	0.2186
RECQL5	0.020382	0.8929
RFX2	0.042499	0.56
SH2B3	0.0380823	0.1761
SLC14A1	0.0335071	1
SORCS3	0.00364513	0.6606
ST5	0.00613002	0.7814
SZT2	0.0454264	0.6325
TBC1D20	0.0418555	0.6557
THEM4	0.00476816	0.8229
TM2D2	0.0231067	0.284
TMEM97	0.0217299	0.111
TRMT6	0.0260216	0.5004
XRN2	0.034274	0.8
ZBED3	0.0262496	0.6661
ZCCHC12	0.0439258	0.7553
ZNF706	0.0400224	0.2299

## Sheet: Network
Network
Gene Symbol	Long name
LRP1	low density lipoprotein receptor-related protein 1
MDK	midkine (neurite growth-promoting factor 2)
GOLM1	golgi membrane protein 1
FTH1	ferritin, heavy polypeptide 1
WEE1	WEE1 G2 checkpoint kinase
PLK1	polo-like kinase 1
NCK1	NCK adaptor protein 1
CRK	v-crk avian sarcoma virus CT10 oncogene homolog
MRPS9	mitochondrial ribosomal protein S9
RBM4B	RNA binding motif protein 4B
UBE2I	ubiquitin-conjugating enzyme E2I
NR1D2	nuclear receptor subfamily 1, group D, member 2
GPC3	glypican 3
WNT3A	wingless-type MMTV integration site family, member 3A
DVL1	dishevelled segment polarity protein 1
CCDC88C	coiled-coil domain containing 88C
HSD17B4	hydroxysteroid (17-beta) dehydrogenase 4
ACTB	actin, beta
MYD88	myeloid differentiation primary response 88
TLR4	toll-like receptor 4
FOS	FBJ murine osteosarcoma viral oncogene homolog
SUMO3	small ubiquitin-like modifier 3
ARFGAP1	ADP-ribosylation factor GTPase activating protein 1
RGS2	regulator of G-protein signaling 2
SIN3A	SIN3 transcription regulator family member A
HEY2	hes-related family bHLH transcription factor with YRPW motif 2
EPB41L3	erythrocyte membrane protein band 4.1-like 3
YWHAH	tyrosine 3-monooxygenase/tryptophan 5-monooxygenase activation protein, eta
CBX5	chromobox homolog 5
TCEB3B	transcription elongation factor B polypeptide 3B (elongin A2)
PLCG1	phospholipase C, gamma 1
CBL	Cbl proto-oncogene, E3 ubiquitin protein ligase
RXRA	retinoid X receptor, alpha
UBQLN4	ubiquilin 4
SSX2IP	synovial sarcoma, X breakpoint 2 interacting protein
ACTN2	actinin, alpha 2
HSF4	heat shock transcription factor 4
MAPK14	mitogen-activated protein kinase 14
ATF7IP	activating transcription factor 7 interacting protein
PEX6	peroxisomal biogenesis factor 6
CHUK	conserved helix-loop-helix ubiquitous kinase
NLRP4	NLR family, pyrin domain containing 4
TMSB4X	thymosin beta 4, X-linked
IGSF21	immunoglobin superfamily, member 21
PPARGC1B	peroxisome proliferator-activated receptor gamma, coactivator 1 beta
HNF4A	hepatocyte nuclear factor 4, alpha
BCL10	B-cell CLL/lymphoma 10
CDC25C	cell division cycle 25C
NEDD4	neural precursor cell expressed, developmentally down-regulated 4, E3 ubiquitin protein ligase
JAG1	jagged 1
POFUT1	protein O-fucosyltransferase 1
KAT2A	K(lysine) acetyltransferase 2A
SIRT2	sirtuin 2
TACC2	transforming, acidic coiled-coil containing protein 2
TACC1	transforming, acidic coiled-coil containing protein 1
ATXN7	ataxin 7
TADA2A	transcriptional adaptor 2A
IRF7	interferon regulatory factor 7
TACC3	transforming, acidic coiled-coil containing protein 3
JAG2	jagged 2
NOTCH2	notch 2
NOTCH3	notch 3
LFNG	LFNG O-fucosylpeptide 3-beta-N-acetylglucosaminyltransferase
MFNG	MFNG O-fucosylpeptide 3-beta-N-acetylglucosaminyltransferase
DTX1	deltex 1, E3 ubiquitin ligase
ITCH	itchy E3 ubiquitin protein ligase
DTX2	deltex 2, E3 ubiquitin ligase
DTX3	deltex 3, E3 ubiquitin ligase
DTX3L	deltex 3 like, E3 ubiquitin ligase
RIPK1	receptor (TNFRSF)-interacting serine-threonine kinase 1
TRPC4	transient receptor potential cation channel, subfamily C, member 4
SH3GL2	SH3-domain GRB2-like 2
RNF11	ring finger protein 11
NDFIP2	Nedd4 family interacting protein 2
SGK3	serum/glucocorticoid regulated kinase family, member 3
SNRNP40	small nuclear ribonucleoprotein 40kDa (U5)
DDR1	discoidin domain receptor tyrosine kinase 1
SDCBP2	syndecan binding protein (syntenin) 2
DPPA2	developmental pluripotency associated 2
NKAP	NFKB activating protein
LUC7L2	LUC7-like 2 (S. cerevisiae)
SSFA2	sperm specific antigen 2
PLXNB3	plexin B3
RIT2	Ras-like without CAAX 2
PLD2	phospholipase D2
BIN1	bridging integrator 1
NTRK3	neurotrophic tyrosine kinase, receptor, type 3
SHC2	SHC (Src homology 2 domain containing) transforming protein 2
PRKACA	protein kinase, cAMP-dependent, catalytic, alpha
ADCY5	adenylate cyclase 5
TRIM37	tripartite motif containing 37
MAGEB18	melanoma antigen family B18
HGS	hepatocyte growth factor-regulated tyrosine kinase substrate
SNAP25	synaptosomal-associated protein, 25kDa
USHBP1	Usher syndrome 1C binding protein 1
CCDC120	coiled-coil domain containing 120
PPEF2	protein phosphatase, EF-hand calcium binding domain 2
CALM3	calmodulin 3 (phosphorylase kinase, delta)
LTBP4	latent transforming growth factor beta binding protein 4
TGFB1	transforming growth factor, beta 1
PPARA	peroxisome proliferator-activated receptor alpha
NCOA1	nuclear receptor coactivator 1
F7	coagulation factor VII (serum prothrombin conversion accelerator)
F3	coagulation factor III (thromboplastin, tissue factor)
VGLL2	vestigial-like family member 2
TEAD1	TEA domain family member 1 (SV40 transcriptional enhancer factor)
MEF2B	myocyte enhancer factor 2B
MAX	MYC associated factor X
MYH7	myosin, heavy chain 7, cardiac muscle, beta
CDK5	cyclin-dependent kinase 5
MEF2A	myocyte enhancer factor 2A
HDAC5	histone deacetylase 5
HDAC9	histone deacetylase 9
ASCL1	achaete-scute family bHLH transcription factor 1
MYOG	myogenin (myogenic factor 4)
TEAD4	TEA domain family member 4
VGLL1	vestigial-like family member 1
TEAD3	TEA domain family member 3
NFE2	nuclear factor, erythroid 2
YAP1	Yes-associated protein 1
AKT1	v-akt murine thymoma viral oncogene homolog 1
TEAD2	TEA domain family member 2
WBP1	WW domain binding protein 1
CCDC33	coiled-coil domain containing 33
DVL2	dishevelled segment polarity protein 2
FYN	FYN proto-oncogene, Src family tyrosine kinase
SNCA	synuclein, alpha (non A4 component of amyloid precursor)
ZCCHC10	zinc finger, CCHC domain containing 10
ALB	albumin
NFATC3	nuclear factor of activated T-cells, cytoplasmic, calcineurin-dependent 3
CSNK1A1	casein kinase 1, alpha 1
CALCOCO2	calcium binding and coiled-coil domain 2
PRKCI	protein kinase C, iota
RAB4A	RAB4A, member RAS oncogene family
HNRNPM	heterogeneous nuclear ribonucleoprotein M
YWHAG	tyrosine 3-monooxygenase/tryptophan 5-monooxygenase activation protein, gamma
SYK	spleen tyrosine kinase
SRC	SRC proto-oncogene, non-receptor tyrosine kinase
BRAF	B-Raf proto-oncogene, serine/threonine kinase
RAF1	Raf-1 proto-oncogene, serine/threonine kinase
GNB2	guanine nucleotide binding protein (G protein), beta polypeptide 2
UBQLN1	ubiquilin 1
FZD7	frizzled class receptor 7
CCL18	chemokine (C-C motif) ligand 18 (pulmonary and activation-regulated)
CRMP1	collapsin response mediator protein 1
CCIN	calicin
ACTA1	actin, alpha 1, skeletal muscle
IDE	insulin-degrading enzyme
IGF1	insulin-like growth factor 1 (somatomedin C)
IGFBP1	insulin-like growth factor binding protein 1
PKIB	protein kinase (cAMP-dependent, catalytic) inhibitor beta
DYNLL1	dynein, light chain, LC8-type 1
TLR5	toll-like receptor 5
RNPS1	RNA binding protein S1, serine-rich domain
PPARG	peroxisome proliferator-activated receptor gamma
FOXO1	forkhead box O1
NOS1AP	nitric oxide synthase 1 (neuronal) adaptor protein
SYN2	synapsin II
PHC1	polyhomeotic homolog 1 (Drosophila)
RNF2	ring finger protein 2
APEX1	APEX nuclease (multifunctional DNA repair enzyme) 1
MUTYH	mutY homolog
CACNB4	calcium channel, voltage-dependent, beta 4 subunit
MED31	mediator complex subunit 31
DAZAP2	DAZ associated protein 2
RBPMS	RNA binding protein with multiple splicing
APBA2	amyloid beta (A4) precursor protein-binding, family A, member 2
CLSTN1	calsyntenin 1
MCM3AP	minichromosome maintenance complex component 3 associated protein
KLC1	kinesin light chain 1
TOPBP1	topoisomerase (DNA) II binding protein 1
COL17A1	collagen, type XVII, alpha 1
SLK	STE20-like kinase
TRIP12	thyroid hormone receptor interactor 12
BAHCC1	BAH domain and coiled-coil containing 1
KLC2	kinesin light chain 2
KIF2A	kinesin heavy chain member 2A
F8	coagulation factor VIII, procoagulant component
HSPA5	heat shock 70kDa protein 5 (glucose-regulated protein, 78kDa)
CASP7	caspase 7, apoptosis-related cysteine peptidase
SIL1	SIL1 nucleotide exchange factor
PAWR	PRKC, apoptosis, WT1, regulator
TRA@
CDC42EP1	CDC42 effector protein (Rho GTPase binding) 1
BAAT	bile acid CoA:amino acid N-acyltransferase
SLC7A11	solute carrier family 7 (anionic amino acid transporter light chain, xc- system), member 11
SLC3A2	solute carrier family 3 (amino acid transporter heavy chain), member 2
C1QTNF1	C1q and tumor necrosis factor related protein 1
HSPG2	heparan sulfate proteoglycan 2
VWA1	von Willebrand factor A domain containing 1
ACVR2B	activin A receptor, type IIB
ACVR1B	activin A receptor, type IB
INHBA	inhibin, beta A
ATP5A1	ATP synthase, H+ transporting, mitochondrial F1 complex, alpha subunit 1, cardiac muscle
ATP5C1	ATP synthase, H+ transporting, mitochondrial F1 complex, gamma polypeptide 1
HAX1	HCLS1 associated protein X-1
SVIL	supervillin
PSTPIP2	proline-serine-threonine phosphatase interacting protein 2
PTPN18	protein tyrosine phosphatase, non-receptor type 18 (brain-derived)
MYF5	myogenic factor 5
ID3	inhibitor of DNA binding 3, dominant negative helix-loop-helix protein
BRCA1	breast cancer 1, early onset
STAT3	signal transducer and activator of transcription 3 (acute-phase response factor)
MDFI	MyoD family inhibitor
ILF3	interleukin enhancer binding factor 3, 90kDa
DLG1	discs, large homolog 1 (Drosophila)
PTEN	phosphatase and tensin homolog
VPS28	vacuolar protein sorting 28 homolog (S. cerevisiae)
VPS37A	vacuolar protein sorting 37 homolog A (S. cerevisiae)
GLCCI1	glucocorticoid induced 1
FABP3	fatty acid binding protein 3, muscle and heart
VPS37B	vacuolar protein sorting 37 homolog B (S. cerevisiae)
ATF1	activating transcription factor 1
CREM	cAMP responsive element modulator
CDK4	cyclin-dependent kinase 4
PSMD10	proteasome (prosome, macropain) 26S subunit, non-ATPase, 10
LSM5	LSM5 homolog, U6 small nuclear RNA associated (S. cerevisiae)
SMN1	survival of motor neuron 1, telomeric
NLGN3	neuroligin 3
NRXN2	neurexin 2
RNF130	ring finger protein 130
ARPC4	actin related protein 2/3 complex, subunit 4, 20kDa
RUSC2	RUN and SH3 domain containing 2
DLST	dihydrolipoamide S-succinyltransferase (E2 component of 2-oxo-glutarate complex)
PSME3	proteasome (prosome, macropain) activator subunit 3 (PA28 gamma; Ki)
ADAP1	ArfGAP with dual PH domains 1
NR2F2	nuclear receptor subfamily 2, group F, member 2
EP300	E1A binding protein p300
PLG	plasminogen
PLAT	plasminogen activator, tissue
TLX2	T-cell leukemia homeobox 2
HOMER3	homer scaffolding protein 3
HOMER1	homer scaffolding protein 1
ARRB1	arrestin, beta 1
MAPK3	mitogen-activated protein kinase 3
SIX3	SIX homeobox 3
NR4A3	nuclear receptor subfamily 4, group A, member 3
PEX14	peroxisomal biogenesis factor 14
PEX5	peroxisomal biogenesis factor 5
MST1R	macrophage stimulating 1 receptor
MAP3K11	mitogen-activated protein kinase kinase kinase 11
CDC42	cell division cycle 42
SYNJ2BP	synaptojanin 2 binding protein
RALBP1	ralA binding protein 1
SYNJ2	synaptojanin 2
ACVR2A	activin A receptor, type IIA
DOCK1	dedicator of cytokinesis 1
ELMO1	engulfment and cell motility 1
ELMO2	engulfment and cell motility 2
WASF2	WAS protein family, member 2
IQGAP2	IQ motif containing GTPase activating protein 2
ACTR2	ARP2 actin-related protein 2 homolog (yeast)
ECT2	epithelial cell transforming 2
CDK1	cyclin-dependent kinase 1
KLHL20	kelch-like family member 20
VAV2	vav 2 guanine nucleotide exchange factor
NEK3	NIMA-related kinase 3
KCNK3	potassium channel, two pore domain subfamily K, member 3
SCYL1	SCY1-like 1 (S. cerevisiae)
COIL	coilin
PRTN3	proteinase 3
SERPINA1	serpin peptidase inhibitor, clade A (alpha-1 antiproteinase, antitrypsin), member 1
NELL1	NEL-like 1 (chicken)
GFI1B	growth factor independent 1B transcription repressor
SMARCB1	SWI/SNF related, matrix associated, actin dependent regulator of chromatin, subfamily b, member 1
FANCD2	Fanconi anemia, complementation group D2
USP1	ubiquitin specific peptidase 1
TLE4	transducin-like enhancer of split 4
POU2F1	POU class 2 homeobox 1
PTPN1	protein tyrosine phosphatase, non-receptor type 1
BCR	breakpoint cluster region
ADRBK1	adrenergic, beta, receptor kinase 1
PEBP1	phosphatidylethanolamine binding protein 1
MED10	mediator complex subunit 10
P4HB	prolyl 4-hydroxylase, beta polypeptide
COL10A1	collagen, type X, alpha 1
COPS2	COP9 signalosome subunit 2
NR0B1	nuclear receptor subfamily 0, group B, member 1
TARBP2	TAR (HIV-1) RNA binding protein 2
EIF2AK2	eukaryotic translation initiation factor 2-alpha kinase 2
KSR1	kinase suppressor of ras 1
MAPK1	mitogen-activated protein kinase 1
GNMT	glycine N-methyltransferase
CP	ceruloplasmin (ferroxidase)
GAST	gastrin
PAK1	p21 protein (Cdc42/Rac)-activated kinase 1
MAP2K1	mitogen-activated protein kinase kinase 1
DLG4	discs, large homolog 4 (Drosophila)
KCNA3	potassium channel, voltage gated shaker related subfamily A, member 3
CCT5	chaperonin containing TCP1, subunit 5 (epsilon)
XRN1	5'-3' exoribonuclease 1
MAGEA11	melanoma antigen family A11
PNKP	polynucleotide kinase 3'-phosphatase
PNMA1	paraneoplastic Ma antigen 1
MARK4	MAP/microtubule affinity-regulating kinase 4
EZR	ezrin
CDH1	cadherin 1, type 1, E-cadherin (epithelial)
ACTN1	actinin, alpha 1
MYOT	myotilin
HABP4	hyaluronan binding protein 4
TOPORS	topoisomerase I binding, arginine/serine-rich, E3 ubiquitin protein ligase
TBK1	TANK-binding kinase 1
CDC37	cell division cycle 37
PCBP2	poly(rC) binding protein 2
FLNA	filamin A, alpha
EGFR	epidermal growth factor receptor
ACTG1	actin gamma 1
PFN2	profilin 2
HDAC1	histone deacetylase 1
SMAD9	SMAD family member 9
MLL2
NBN	nibrin
CDK9	cyclin-dependent kinase 9
ZHX1	zinc fingers and homeoboxes 1
ZHX2	zinc fingers and homeoboxes 2
MAPK13	mitogen-activated protein kinase 13
MAP3K4	mitogen-activated protein kinase kinase kinase 4
PSTPIP1	proline-serine-threonine phosphatase interacting protein 1
FASLG	Fas ligand (TNF superfamily, member 6)
CCDC85B	coiled-coil domain containing 85B
C1ORF65
CALM1	calmodulin 1 (phosphorylase kinase, delta)
MYF6	myogenic factor 6 (herculin)
BIRC8	baculoviral IAP repeat containing 8
CASP9	caspase 9, apoptosis-related cysteine peptidase
PROX1	prospero homeobox 1
CDK2	cyclin-dependent kinase 2
CDK20	cyclin-dependent kinase 20
ADAM17	ADAM metallopeptidase domain 17
FHL2	four and a half LIM domains 2
PTPRC	protein tyrosine phosphatase, receptor type, C
LCK	LCK proto-oncogene, Src family tyrosine kinase
SKI	SKI proto-oncogene
MECP2	methyl CpG binding protein 2
GNB2L1	guanine nucleotide binding protein (G protein), beta polypeptide 2-like 1
ST7	suppression of tumorigenicity 7
KRAS	Kirsten rat sarcoma viral oncogene homolog
FNTB	farnesyltransferase, CAAX box, beta
CDK14	cyclin-dependent kinase 14
YWHAB	tyrosine 3-monooxygenase/tryptophan 5-monooxygenase activation protein, beta
NFKB2	nuclear factor of kappa light polypeptide gene enhancer in B-cells 2 (p49/p100)
PSMD11	proteasome (prosome, macropain) 26S subunit, non-ATPase, 11
ZBTB16	zinc finger and BTB domain containing 16
WDR33	WD repeat domain 33
PNP	purine nucleoside phosphorylase
TFB2M	transcription factor B2, mitochondrial
MAP3K6	mitogen-activated protein kinase kinase kinase 6
MAP3K5	mitogen-activated protein kinase kinase kinase 5
ACTR1B	ARP1 actin-related protein 1 homolog B, centractin beta (yeast)
BIRC7	baculoviral IAP repeat containing 7
NOC4L	nucleolar complex associated 4 homolog (S. cerevisiae)
PRSS23	protease, serine, 23
PPP2R5A	protein phosphatase 2, regulatory subunit B', alpha
TP63	tumor protein p63
TP53	tumor protein p53
KDM6A	lysine (K)-specific demethylase 6A
EWSR1	EWS RNA-binding protein 1
NDUFV1	NADH dehydrogenase (ubiquinone) flavoprotein 1, 51kDa
SFRS12
HNRNPA1	heterogeneous nuclear ribonucleoprotein A1
BAT1
DGKA	diacylglycerol kinase, alpha 80kDa
RFX1	regulatory factor X, 1 (influences HLA class II expression)
HMGB1	high mobility group box 1
TADA3	transcriptional adaptor 3
MAGED1	melanoma antigen family D1
RFX3	regulatory factor X, 3 (influences HLA class II expression)
NFIB	nuclear factor I/B
NFIC	nuclear factor I/C (CCAAT-binding transcription factor)
NFIX	nuclear factor I/X (CCAAT-binding transcription factor)
RFX2	regulatory factor X, 2 (influences HLA class II expression)
ADD1	adducin 1 (alpha)
HIVEP2	human immunodeficiency virus type I enhancer binding protein 2
RAB3B	RAB3B, member RAS oncogene family
PIGR	polymeric immunoglobulin receptor
CHM	choroideremia (Rab escort protein 1)
ACVR1	activin A receptor, type I
CALM2	calmodulin 2 (phosphorylase kinase, delta)
CCL5	chemokine (C-C motif) ligand 5
CD79A	CD79a molecule, immunoglobulin-associated alpha
IGFBP7	insulin-like growth factor binding protein 7
SDC4	syndecan 4
CCR5	chemokine (C-C motif) receptor 5 (gene/pseudogene)
CCR1	chemokine (C-C motif) receptor 1
CCR4	chemokine (C-C motif) receptor 4
CCBP2
SDC1	syndecan 1
DPP4	dipeptidyl-peptidase 4
CCRL1
DARC
VCAN	versican
LEMD3	LEM domain containing 3
BCLAF1	BCL2-associated transcription factor 1
PKD2	polycystic kidney disease 2 (autosomal dominant)
DIAPH1	diaphanous-related formin 1
TNNI3	troponin I type 3 (cardiac)
PACS2	phosphofurin acidic cluster sorting protein 2
XPO6	exportin 6
PAX6	paired box 6
CDC7	cell division cycle 7
BAIAP2	BAI1-associated protein 2
CENPA	centromere protein A
TNNT2	troponin T type 2 (cardiac)
TNNT1	troponin T type 1 (skeletal, slow)
TNNC1	troponin C type 1 (slow)
PKD2L1	polycystic kidney disease 2-like 1
TNNI3K	TNNI3 interacting kinase
RCAN3	RCAN family member 3
EIF3F	eukaryotic translation initiation factor 3, subunit F
YWHAQ	tyrosine 3-monooxygenase/tryptophan 5-monooxygenase activation protein, theta
CTTN	cortactin
IL1A	interleukin 1, alpha
DGKD	diacylglycerol kinase, delta 130kDa
ABCB1	ATP-binding cassette, sub-family B (MDR/TAP), member 1
ABCB11	ATP-binding cassette, sub-family B (MDR/TAP), member 11
ABCB4	ATP-binding cassette, sub-family B (MDR/TAP), member 4
KIAA0513	KIAA0513
CSNK1E	casein kinase 1, epsilon
AXIN2	axin 2
MAP3K14	mitogen-activated protein kinase kinase kinase 14
RPL4	ribosomal protein L4
APAF1	apoptotic peptidase activating factor 1
GADD45A	growth arrest and DNA-damage-inducible, alpha
A1CF	APOBEC1 complementation factor
SYNCRIP	synaptotagmin binding, cytoplasmic RNA interacting protein
MED20	mediator complex subunit 20
MED8	mediator complex subunit 8
SOCS3	suppressor of cytokine signaling 3
HIP1	huntingtin interacting protein 1
RUVBL2	RuvB-like AAA ATPase 2
CTNNB1	catenin (cadherin-associated protein), beta 1, 88kDa
TRADD	TNFRSF1A-associated via death domain
NDEL1	nudE neurodevelopment protein 1-like 1
DIXDC1	DIX domain containing 1

## Sheet: GOterms
GO terms
GO Term	Description
GO:0010604	positive regulation of macromolecule metabolic process
GO:0048584	positive regulation of response to stimulus
GO:0031399	regulation of protein modification process
GO:0042325	regulation of phosphorylation
GO:0031325	positive regulation of cellular metabolic process
GO:0032270	positive regulation of cellular protein metabolic process
GO:0009893	positive regulation of metabolic process
GO:0051247	positive regulation of protein metabolic process
GO:0031401	positive regulation of protein modification process
GO:0042327	positive regulation of phosphorylation
GO:0009967	positive regulation of signal transduction
GO:0048583	regulation of response to stimulus
GO:0002757	immune response-activating signal transduction
GO:0048856	anatomical structure development
GO:0023056	positive regulation of signaling
GO:0010647	positive regulation of cell communication
GO:0048518	positive regulation of biological process
GO:0048522	positive regulation of cellular process
GO:0002764	immune response-regulating signaling pathway
GO:0001934	positive regulation of protein phosphorylation
GO:0001932	regulation of protein phosphorylation
GO:0010562	positive regulation of phosphorus metabolic process
GO:0045937	positive regulation of phosphate metabolic process
GO:0002253	activation of immune response
GO:0032268	regulation of cellular protein metabolic process
GO:0007166	cell surface receptor signaling pathway
GO:0051128	regulation of cellular component organization
GO:0010941	regulation of cell death
GO:0060255	regulation of macromolecule metabolic process
GO:0010468	regulation of gene expression
GO:0043067	regulation of programmed cell death
GO:0042981	regulation of apoptotic process
GO:0009966	regulation of signal transduction
GO:0044767	single-organism developmental process
GO:0038093	Fc receptor signaling pathway
GO:0019220	regulation of phosphate metabolic process
GO:0051338	regulation of transferase activity
GO:0051347	positive regulation of transferase activity
GO:0002429	immune response-activating cell surface receptor signaling pathway
GO:0051174	regulation of phosphorus metabolic process
GO:0051246	regulation of protein metabolic process
GO:0043549	regulation of kinase activity
GO:0032502	developmental process
GO:0007165	signal transduction
GO:0002768	immune response-regulating cell surface receptor signaling pathway
GO:0065009	regulation of molecular function
GO:0019222	regulation of metabolic process
GO:0080090	regulation of primary metabolic process
GO:2001141	regulation of RNA biosynthetic process
GO:0002431	Fc receptor mediated stimulatory signaling pathway
GO:0045859	regulation of protein kinase activity
GO:0044707	single-multicellular organism process
GO:0031323	regulation of cellular metabolic process
GO:0065008	regulation of biological quality
GO:1903506	regulation of nucleic acid-templated transcription
GO:0007596	blood coagulation
GO:0050817	coagulation
GO:0032501	multicellular organismal process
GO:0033674	positive regulation of kinase activity
GO:0007599	hemostasis
GO:0050896	response to stimulus
GO:0010628	positive regulation of gene expression
GO:0045893	positive regulation of transcription, DNA-templated
GO:1903508	positive regulation of nucleic acid-templated transcription
GO:0023051	regulation of signaling
GO:0002433	immune response-regulating cell surface receptor signaling pathway involved in phagocytosis
GO:0038096	Fc-gamma receptor signaling pathway involved in phagocytosis
GO:0051252	regulation of RNA metabolic process
GO:0043170	macromolecule metabolic process
GO:0007169	transmembrane receptor protein tyrosine kinase signaling pathway
GO:0010646	regulation of cell communication
GO:0080134	regulation of response to stress
GO:0007167	enzyme linked receptor protein signaling pathway
GO:0038094	Fc-gamma receptor signaling pathway
GO:0006355	regulation of transcription, DNA-templated
GO:0045087	innate immune response
GO:0031328	positive regulation of cellular biosynthetic process
GO:0019219	regulation of nucleobase-containing compound metabolic process
GO:0006357	regulation of transcription from RNA polymerase II promoter
GO:0010557	positive regulation of macromolecule biosynthetic process
GO:0009891	positive regulation of biosynthetic process
GO:1902680	positive regulation of RNA biosynthetic process
GO:0045860	positive regulation of protein kinase activity
GO:0002684	positive regulation of immune system process
GO:0035556	intracellular signal transduction
GO:0019538	protein metabolic process
GO:2000112	regulation of cellular macromolecule biosynthetic process
GO:0010556	regulation of macromolecule biosynthetic process
GO:0051171	regulation of nitrogen compound metabolic process
GO:0051173	positive regulation of nitrogen compound metabolic process
GO:0002218	activation of innate immune response
GO:0006952	defense response
GO:0050878	regulation of body fluid levels
GO:0051254	positive regulation of RNA metabolic process
GO:0050778	positive regulation of immune response
GO:0006928	movement of cell or subcellular component
GO:0044093	positive regulation of molecular function
GO:0031326	regulation of cellular biosynthetic process
GO:0002682	regulation of immune system process
GO:0044260	cellular macromolecule metabolic process
GO:0009889	regulation of biosynthetic process
GO:0038179	neurotrophin signaling pathway
GO:0050776	regulation of immune response
GO:0006950	response to stress
GO:0045935	positive regulation of nucleobase-containing compound metabolic process
GO:1902533	positive regulation of intracellular signal transduction
GO:0010942	positive regulation of cell death
GO:0043412	macromolecule modification
GO:0051130	positive regulation of cellular component organization
GO:0050793	regulation of developmental process
GO:0006955	immune response
GO:0002376	immune system process
GO:0043068	positive regulation of programmed cell death
GO:0065007	biological regulation
GO:0051239	regulation of multicellular organismal process
GO:0048011	neurotrophin TRK receptor signaling pathway
GO:0048869	cellular developmental process
GO:0048523	negative regulation of cellular process
GO:0006464	cellular protein modification process
GO:0036211	protein modification process
GO:0043065	positive regulation of apoptotic process
GO:0006468	protein phosphorylation
GO:0050789	regulation of biological process
GO:0002758	innate immune response-activating signal transduction
GO:0050794	regulation of cellular process
GO:0045089	positive regulation of innate immune response
GO:0044238	primary metabolic process
GO:0045595	regulation of cell differentiation
GO:0043085	positive regulation of catalytic activity
GO:0048010	vascular endothelial growth factor receptor signaling pathway
GO:2000026	regulation of multicellular organismal development
GO:0080135	regulation of cellular response to stress
GO:0007173	epidermal growth factor receptor signaling pathway
GO:0010605	negative regulation of macromolecule metabolic process
GO:0030154	cell differentiation
GO:0043410	positive regulation of MAPK cascade
GO:0016310	phosphorylation
GO:0045088	regulation of innate immune response
GO:0071900	regulation of protein serine/threonine kinase activity
GO:0038127	ERBB signaling pathway
GO:0048519	negative regulation of biological process
GO:0071902	positive regulation of protein serine/threonine kinase activity
GO:0043408	regulation of MAPK cascade
GO:0009653	anatomical structure morphogenesis
GO:0009892	negative regulation of metabolic process
GO:0032879	regulation of localization
GO:0044267	cellular protein metabolic process
GO:0045944	positive regulation of transcription from RNA polymerase II promoter
GO:0007264	small GTPase mediated signal transduction
GO:0007219	Notch signaling pathway
GO:0014070	response to organic cyclic compound
GO:0031324	negative regulation of cellular metabolic process
GO:0010638	positive regulation of organelle organization
GO:0010629	negative regulation of gene expression
GO:0030168	platelet activation
GO:0033043	regulation of organelle organization
GO:0071704	organic substance metabolic process
GO:0001775	cell activation
GO:0042326	negative regulation of phosphorylation
GO:0050790	regulation of catalytic activity
GO:0032872	regulation of stress-activated MAPK cascade
GO:0070302	regulation of stress-activated protein kinase signaling cascade
GO:0009628	response to abiotic stimulus
GO:0032147	activation of protein kinase activity
GO:0032386	regulation of intracellular transport
GO:0051253	negative regulation of RNA metabolic process
GO:1902679	negative regulation of RNA biosynthetic process
GO:1903507	negative regulation of nucleic acid-templated transcription
GO:0051240	positive regulation of multicellular organismal process
GO:0044237	cellular metabolic process
GO:0031349	positive regulation of defense response
GO:0051049	regulation of transport
GO:0045892	negative regulation of transcription, DNA-templated
GO:1903827	regulation of cellular protein localization
GO:0006793	phosphorus metabolic process
GO:0042692	muscle cell differentiation
GO:0010033	response to organic substance
GO:0051960	regulation of nervous system development
GO:0008152	metabolic process
GO:0042221	response to chemical
GO:0007015	actin filament organization
GO:0023014	signal transduction by protein phosphorylation
GO:0006796	phosphate-containing compound metabolic process
GO:0031056	regulation of histone modification
GO:0042127	regulation of cell proliferation
GO:0038095	Fc-epsilon receptor signaling pathway
GO:0010038	response to metal ion
GO:1902531	regulation of intracellular signal transduction
GO:0048513	organ development
GO:0060341	regulation of cellular localization
GO:0008219	cell death
GO:0016265	death
GO:0006915	apoptotic process
GO:0060284	regulation of cell development
GO:0009987	cellular process
GO:0051098	regulation of binding
GO:0030100	regulation of endocytosis
GO:0033993	response to lipid
GO:0009719	response to endogenous stimulus
GO:0051493	regulation of cytoskeleton organization
GO:0012501	programmed cell death
GO:0000122	negative regulation of transcription from RNA polymerase II promoter
GO:0051716	cellular response to stimulus
GO:0008543	fibroblast growth factor receptor signaling pathway
GO:0051050	positive regulation of transport
GO:0045934	negative regulation of nucleobase-containing compound metabolic process
GO:0060627	regulation of vesicle-mediated transport
GO:0043254	regulation of protein complex assembly
GO:0010558	negative regulation of macromolecule biosynthetic process
GO:1901701	cellular response to oxygen-containing compound
GO:0051094	positive regulation of developmental process
GO:0044087	regulation of cellular component biogenesis
GO:0060548	negative regulation of cell death
GO:2000113	negative regulation of cellular macromolecule biosynthetic process
GO:0002223	stimulatory C-type lectin receptor signaling pathway
GO:1903308	regulation of chromatin modification
GO:0030522	intracellular receptor signaling pathway
GO:0000186	activation of MAPKK activity
GO:0051726	regulation of cell cycle
GO:0043406	positive regulation of MAP kinase activity
GO:0010563	negative regulation of phosphorus metabolic process
GO:0045936	negative regulation of phosphate metabolic process
GO:0010035	response to inorganic substance
GO:0045597	positive regulation of cell differentiation
GO:0032774	RNA biosynthetic process
GO:0051172	negative regulation of nitrogen compound metabolic process
GO:0040011	locomotion
GO:0002220	innate immune response activating cell surface receptor signaling pathway
GO:0009059	macromolecule biosynthetic process
GO:0050767	regulation of neurogenesis
GO:1902275	regulation of chromatin organization
GO:0018105	peptidyl-serine phosphorylation
GO:1902578	single-organism localization
GO:0051090	regulation of sequence-specific DNA binding transcription factor activity
GO:2000116	regulation of cysteine-type endopeptidase activity
GO:0051179	localization
GO:0006367	transcription initiation from RNA polymerase II promoter
GO:1903829	positive regulation of cellular protein localization
GO:2001233	regulation of apoptotic signaling pathway
GO:0021762	substantia nigra development
GO:0070887	cellular response to chemical stimulus
GO:0048545	response to steroid hormone
GO:0006352	DNA-templated transcription, initiation
GO:0031327	negative regulation of cellular biosynthetic process
GO:0032269	negative regulation of cellular protein metabolic process
GO:0043281	regulation of cysteine-type endopeptidase activity involved in apoptotic process
GO:0048857	neural nucleus development
GO:0001933	negative regulation of protein phosphorylation
GO:0007010	cytoskeleton organization
GO:0002576	platelet degranulation
GO:0048870	cell motility
GO:1902589	single-organism organelle organization
GO:0051248	negative regulation of protein metabolic process
GO:0008283	cell proliferation
GO:0031400	negative regulation of protein modification process
GO:0050765	negative regulation of phagocytosis
GO:0010950	positive regulation of endopeptidase activity
GO:0048729	tissue morphogenesis
GO:2001056	positive regulation of cysteine-type endopeptidase activity
GO:0048646	anatomical structure formation involved in morphogenesis
GO:0044763	single-organism cellular process
GO:0035065	regulation of histone acetylation
GO:0009890	negative regulation of biosynthetic process
GO:0034654	nucleobase-containing compound biosynthetic process
GO:0031347	regulation of defense response
GO:0000165	MAPK cascade
GO:0009612	response to mechanical stimulus
GO:1901700	response to oxygen-containing compound
GO:0018209	peptidyl-serine modification
GO:0002252	immune effector process
GO:0046330	positive regulation of JNK cascade
GO:0043280	positive regulation of cysteine-type endopeptidase activity involved in apoptotic process
GO:0060537	muscle tissue development
GO:0051495	positive regulation of cytoskeleton organization
GO:0016043	cellular component organization
GO:0009725	response to hormone
GO:1901362	organic cyclic compound biosynthetic process
GO:0071310	cellular response to organic substance
GO:0035066	positive regulation of histone acetylation
GO:0070848	response to growth factor
GO:0009314	response to radiation
GO:0019438	aromatic compound biosynthetic process
GO:0010952	positive regulation of peptidase activity
GO:0046328	regulation of JNK cascade
GO:0071214	cellular response to abiotic stimulus
GO:0043405	regulation of MAP kinase activity
GO:2000756	regulation of peptidyl-lysine acetylation
GO:0007507	heart development
GO:0051649	establishment of localization in cell
GO:0071840	cellular component organization or biogenesis
GO:0001568	blood vessel development
GO:1901214	regulation of neuron death
GO:0045787	positive regulation of cell cycle
GO:2000758	positive regulation of peptidyl-lysine acetylation
GO:0060674	placenta blood vessel development
GO:0048585	negative regulation of response to stimulus
GO:0032874	positive regulation of stress-activated MAPK cascade
GO:0043066	negative regulation of apoptotic process
GO:0044764	multi-organism cellular process
GO:0044699	single-organism process
GO:0018130	heterocycle biosynthetic process
GO:0018193	peptidyl-amino acid modification
GO:0050768	negative regulation of neurogenesis
GO:0090257	regulation of muscle system process
GO:0032388	positive regulation of intracellular transport
GO:0015721	bile acid and bile salt transport
GO:0006139	nucleobase-containing compound metabolic process
GO:0070304	positive regulation of stress-activated protein kinase signaling cascade
GO:1903649	regulation of cytoplasmic transport
GO:0051961	negative regulation of nervous system development
GO:0032925	regulation of activin receptor signaling pathway
GO:0009605	response to external stimulus
GO:0043069	negative regulation of programmed cell death
GO:0055002	striated muscle cell development
GO:0000187	activation of MAPK activity
GO:0032970	regulation of actin filament-based process
GO:0051651	maintenance of location in cell
GO:0090304	nucleic acid metabolic process
GO:0016070	RNA metabolic process
GO:0044089	positive regulation of cellular component biogenesis
GO:0048598	embryonic morphogenesis
GO:0009968	negative regulation of signal transduction
GO:0097485	neuron projection guidance
GO:0007411	axon guidance
GO:0009888	tissue development
GO:0016032	viral process
GO:0044403	symbiosis, encompassing mutualism through parasitism
GO:0051343	positive regulation of cyclic-nucleotide phosphodiesterase activity
GO:0048742	regulation of skeletal muscle fiber development
GO:0031657	regulation of cyclin-dependent protein serine/threonine kinase activity involved in G1/S transition of mitotic cell cycle
GO:0045862	positive regulation of proteolysis
GO:1901654	response to ketone
GO:0030162	regulation of proteolysis
GO:0016477	cell migration
GO:2000177	regulation of neural precursor cell proliferation
GO:0032956	regulation of actin cytoskeleton organization
GO:0033044	regulation of chromosome organization
GO:0032880	regulation of protein localization
GO:2001252	positive regulation of chromosome organization
GO:0046483	heterocycle metabolic process
GO:1901983	regulation of protein acetylation
GO:0051641	cellular localization
GO:0033138	positive regulation of peptidyl-serine phosphorylation
GO:1903310	positive regulation of chromatin modification
GO:0006725	cellular aromatic compound metabolic process
GO:1901698	response to nitrogen compound
GO:0048511	rhythmic process
GO:0051336	regulation of hydrolase activity
GO:0046903	secretion
GO:0045596	negative regulation of cell differentiation
GO:0033135	regulation of peptidyl-serine phosphorylation
GO:0097305	response to alcohol
GO:1901360	organic cyclic compound metabolic process
GO:0051345	positive regulation of hydrolase activity
GO:0035666	TRIF-dependent toll-like receptor signaling pathway
GO:0045664	regulation of neuron differentiation
GO:2000377	regulation of reactive oxygen species metabolic process
GO:0051129	negative regulation of cellular component organization
GO:0010648	negative regulation of cell communication
GO:0010564	regulation of cell cycle process
GO:0051704	multi-organism process
GO:1901985	positive regulation of protein acetylation
GO:2001235	positive regulation of apoptotic signaling pathway
GO:0044419	interspecies interaction between organisms
GO:0032844	regulation of homeostatic process
GO:0002756	MyD88-independent toll-like receptor signaling pathway
GO:0034138	toll-like receptor 3 signaling pathway
GO:0008206	bile acid metabolic process
GO:0002221	pattern recognition receptor signaling pathway
GO:0090068	positive regulation of cell cycle process
GO:0051270	regulation of cellular component movement
GO:0044765	single-organism transport
GO:0002224	toll-like receptor signaling pathway
GO:0043393	regulation of protein binding
GO:0007369	gastrulation
GO:0007389	pattern specification process
GO:0043507	positive regulation of JUN kinase activity
GO:0023057	negative regulation of signaling
GO:0071407	cellular response to organic cyclic compound
GO:0044092	negative regulation of molecular function
GO:0022603	regulation of anatomical structure morphogenesis
GO:0071363	cellular response to growth factor stimulus
GO:0035329	hippo signaling
GO:0034110	regulation of homotypic cell-cell adhesion
GO:0097190	apoptotic signaling pathway
GO:0010799	regulation of peptidyl-threonine phosphorylation
GO:0032507	maintenance of protein location in cell
GO:0007265	Ras protein signal transduction
GO:0016561	protein import into peroxisome matrix, translocation
GO:0009416	response to light stimulus
GO:0051149	positive regulation of muscle cell differentiation
GO:0014706	striated muscle tissue development
GO:0034142	toll-like receptor 4 signaling pathway
GO:0052547	regulation of peptidase activity
GO:0051101	regulation of DNA binding
GO:0051220	cytoplasmic sequestering of protein
GO:0007257	activation of JUN kinase activity
GO:0055001	muscle cell development
GO:0031058	positive regulation of histone modification
GO:0006996	organelle organization
GO:0010243	response to organonitrogen compound
GO:0030029	actin filament-based process
GO:0048641	regulation of skeletal muscle tissue development
GO:0071495	cellular response to endogenous stimulus
GO:0071156	regulation of cell cycle arrest
GO:0043506	regulation of JUN kinase activity
GO:0031334	positive regulation of protein complex assembly
GO:1904029	regulation of cyclin-dependent protein kinase activity
GO:0070201	regulation of establishment of protein localization
GO:0052548	regulation of endopeptidase activity
GO:0008593	regulation of Notch signaling pathway
GO:0007519	skeletal muscle tissue development
GO:0032101	regulation of response to external stimulus
GO:0032940	secretion by cell
GO:1900739	regulation of protein insertion into mitochondrial membrane involved in apoptotic signaling pathway
GO:1900740	positive regulation of protein insertion into mitochondrial membrane involved in apoptotic signaling pathway
GO:0055094	response to lipoprotein particle
GO:0030953	astral microtubule organization
GO:0032926	negative regulation of activin receptor signaling pathway
GO:1901841	regulation of high voltage-gated calcium channel activity
GO:0051764	actin crosslink formation
GO:0060440	trachea formation
GO:0008285	negative regulation of cell proliferation
GO:0051592	response to calcium ion
GO:0032870	cellular response to hormone stimulus
GO:0032535	regulation of cellular component size
GO:0043627	response to estrogen
GO:2000379	positive regulation of reactive oxygen species metabolic process
GO:0000079	regulation of cyclin-dependent protein serine/threonine kinase activity
GO:0010721	negative regulation of cell development
GO:0043933	macromolecular complex subunit organization
GO:0014904	myotube cell development
GO:0097202	activation of cysteine-type endopeptidase activity
GO:0006937	regulation of muscle contraction
GO:0051017	actin filament bundle assembly
GO:0044271	cellular nitrogen compound biosynthetic process
GO:0034166	toll-like receptor 10 signaling pathway
GO:0034146	toll-like receptor 5 signaling pathway
GO:0032465	regulation of cytokinesis
GO:0006887	exocytosis
GO:0022407	regulation of cell-cell adhesion
GO:0051234	establishment of localization
GO:0009581	detection of external stimulus
GO:0046822	regulation of nucleocytoplasmic transport
GO:0040007	growth
GO:0032526	response to retinoic acid
GO:0045185	maintenance of protein location
GO:0098727	maintenance of cell number
GO:0051147	regulation of muscle cell differentiation
GO:0051384	response to glucocorticoid
GO:0051606	detection of stimulus
GO:2000641	regulation of early endosome to late endosome transport
GO:0010801	negative regulation of peptidyl-threonine phosphorylation
GO:0048679	regulation of axon regeneration
GO:0040012	regulation of locomotion
GO:0003006	developmental process involved in reproduction
GO:0009798	axis specification
GO:1901576	organic substance biosynthetic process
GO:0032409	regulation of transporter activity
GO:1900180	regulation of protein localization to nucleus
GO:2000145	regulation of cell motility
GO:0045747	positive regulation of Notch signaling pathway
GO:0015718	monocarboxylic acid transport
GO:0032886	regulation of microtubule-based process
GO:0031638	zymogen activation
GO:0030334	regulation of cell migration
GO:0007623	circadian rhythm
GO:0010720	positive regulation of cell development
GO:0002755	MyD88-dependent toll-like receptor signaling pathway
GO:0097306	cellular response to alcohol
GO:0032927	positive regulation of activin receptor signaling pathway
GO:0042693	muscle cell fate commitment
GO:0031659	positive regulation of cyclin-dependent protein serine/threonine kinase activity involved in G1/S transition of mitotic cell cycle
GO:0009582	detection of abiotic stimulus
GO:0051099	positive regulation of binding
GO:0050678	regulation of epithelial cell proliferation
GO:0031663	lipopolysaccharide-mediated signaling pathway
GO:0002088	lens development in camera-type eye
GO:0003009	skeletal muscle contraction
GO:0051000	positive regulation of nitric-oxide synthase activity
GO:0061572	actin filament bundle organization
GO:0006919	activation of cysteine-type endopeptidase activity involved in apoptotic process
GO:0048589	developmental growth
GO:2001237	negative regulation of extrinsic apoptotic signaling pathway
GO:0071300	cellular response to retinoic acid
GO:0030855	epithelial cell differentiation
GO:0032481	positive regulation of type I interferon production
GO:0031099	regeneration
GO:0090263	positive regulation of canonical Wnt signaling pathway
GO:0071396	cellular response to lipid
GO:1903037	regulation of leukocyte cell-cell adhesion
GO:0061024	membrane organization
GO:1903039	positive regulation of leukocyte cell-cell adhesion
GO:0046777	protein autophosphorylation
GO:0009058	biosynthetic process
GO:0043113	receptor clustering
GO:0001756	somitogenesis
GO:0060291	long-term synaptic potentiation
GO:0090170	regulation of Golgi inheritance
GO:0090043	regulation of tubulin deacetylation
GO:0034162	toll-like receptor 9 signaling pathway
GO:0045639	positive regulation of myeloid cell differentiation
GO:0038124	toll-like receptor TLR6:TLR2 signaling pathway
GO:0038123	toll-like receptor TLR1:TLR2 signaling pathway
GO:0031960	response to corticosteroid
GO:0010800	positive regulation of peptidyl-threonine phosphorylation
GO:0034613	cellular protein localization
GO:0010517	regulation of phospholipase activity
GO:0031333	negative regulation of protein complex assembly
GO:0022607	cellular component assembly
GO:0042493	response to drug
GO:0031098	stress-activated protein kinase signaling cascade
GO:0045667	regulation of osteoblast differentiation
GO:0048145	regulation of fibroblast proliferation
GO:0072091	regulation of stem cell proliferation
GO:0045978	negative regulation of nucleoside metabolic process
GO:0070570	regulation of neuron projection regeneration
GO:1903579	negative regulation of ATP metabolic process
GO:0035418	protein localization to synapse
GO:0001558	regulation of cell growth
GO:0050999	regulation of nitric-oxide synthase activity
GO:0042306	regulation of protein import into nucleus
GO:0051385	response to mineralocorticoid
GO:0050808	synapse organization
GO:0008286	insulin receptor signaling pathway
GO:0010640	regulation of platelet-derived growth factor receptor signaling pathway
GO:0051342	regulation of cyclic-nucleotide phosphodiesterase activity
GO:0051093	negative regulation of developmental process
GO:0048731	system development
GO:0034134	toll-like receptor 2 signaling pathway
GO:1903708	positive regulation of hemopoiesis
GO:0070727	cellular macromolecule localization
GO:0010226	response to lithium ion
GO:0006807	nitrogen compound metabolic process
GO:0002009	morphogenesis of an epithelium
GO:1904589	regulation of protein import
GO:0032768	regulation of monooxygenase activity
GO:0060415	muscle tissue morphogenesis
GO:0019827	stem cell population maintenance
GO:0006351	transcription, DNA-templated
GO:0050863	regulation of T cell activation
GO:0097659	nucleic acid-templated transcription
GO:0034766	negative regulation of ion transmembrane transport
GO:0030049	muscle filament sliding
GO:0033275	actin-myosin filament sliding
GO:0051302	regulation of cell division
GO:0001702	gastrulation with mouth forming second
GO:0048741	skeletal muscle fiber development
GO:0050764	regulation of phagocytosis
GO:0051235	maintenance of location
GO:0097285	cell-type specific apoptotic process
GO:0060397	JAK-STAT cascade involved in growth hormone signaling pathway
GO:0032355	response to estradiol
GO:0030036	actin cytoskeleton organization
GO:2001236	regulation of extrinsic apoptotic signaling pathway
GO:0046942	carboxylic acid transport
GO:0043491	protein kinase B signaling
GO:1901030	positive regulation of mitochondrial outer membrane permeabilization involved in apoptotic signaling pathway
GO:0022409	positive regulation of cell-cell adhesion
GO:0032479	regulation of type I interferon production
GO:0046824	positive regulation of nucleocytoplasmic transport
GO:0044249	cellular biosynthetic process
GO:0033157	regulation of intracellular protein transport
GO:0006810	transport
GO:0044710	single-organism metabolic process
GO:0015849	organic acid transport
GO:0007399	nervous system development
GO:0070306	lens fiber cell differentiation
GO:0016202	regulation of striated muscle tissue development
GO:0032271	regulation of protein polymerization
GO:0030838	positive regulation of actin filament polymerization
GO:0061311	cell surface receptor signaling pathway involved in heart development
GO:0055010	ventricular cardiac muscle tissue morphogenesis
GO:0035307	positive regulation of protein dephosphorylation
GO:0035282	segmentation
GO:0034599	cellular response to oxidative stress
GO:0051924	regulation of calcium ion transport
GO:0032463	negative regulation of protein homooligomerization
GO:0071680	response to indole-3-methanol
GO:0071681	cellular response to indole-3-methanol
GO:0007098	centrosome cycle
GO:0048680	positive regulation of axon regeneration
GO:0048743	positive regulation of skeletal muscle fiber development
GO:0034112	positive regulation of homotypic cell-cell adhesion

## Sheet: Pathway
Pathway
p-value	q-value	pathway	source
2.6079e-14	2.57399e-11	Signal Transduction	Reactome
1.30052e-11	6.41809e-09	Innate Immune System	Reactome
3.27786e-11	1.07841e-08	Proteoglycans in cancer - Homo sapiens (human)	KEGG
3.16444e-10	7.80826e-08	Notch signaling pathway - Homo sapiens (human)	KEGG
5.24745e-10	1.03585e-07	T cell receptor signaling pathway - Homo sapiens (human)	KEGG
1.03973e-09	1.54043e-07	Shigellosis - Homo sapiens (human)	KEGG
1.0925e-09	1.54043e-07	Hepatitis B - Homo sapiens (human)	KEGG
1.776e-09	1.84511e-07	Regulation of actin dynamics for phagocytic cup formation	Reactome
1.83329e-09	1.84511e-07	RHO GTPase Effectors	Reactome
1.86942e-09	1.84511e-07	Fcgamma receptor (FCGR) dependent phagocytosis	Reactome
3.23727e-09	2.90472e-07	Developmental Biology	Reactome
4.32918e-09	3.56075e-07	Signaling pathways regulating pluripotency of stem cells - Homo sapiens (human)	KEGG
7.4796e-09	5.67874e-07	Signaling by NOTCH	Reactome
8.59048e-09	6.05629e-07	Hemostasis	Reactome
1.01001e-08	6.64588e-07	Viral carcinogenesis - Homo sapiens (human)	KEGG
1.42122e-08	8.53096e-07	Thyroid hormone signaling pathway - Homo sapiens (human)	KEGG
1.46937e-08	8.53096e-07	FoxO signaling pathway - Homo sapiens (human)	KEGG
2.4209e-08	1.32746e-06	Glioma - Homo sapiens (human)	KEGG
2.57815e-08	1.33928e-06	mapkinase signaling pathway	BioCarta
3.40789e-08	1.61888e-06	C-type lectin receptors (CLRs)	Reactome
3.44443e-08	1.61888e-06	Immune System	Reactome
3.90158e-08	1.75039e-06	Signaling by Rho GTPases	Reactome
4.30499e-08	1.8474e-06	Signalling by NGF	Reactome
4.99821e-08	2.05552e-06	VEGFA-VEGFR2 Pathway	Reactome
1.14297e-07	4.51243e-06	Signaling by VEGF	Reactome
1.41831e-07	5.26331e-06	NGF signalling via TRKA from the plasma membrane	Reactome
1.43981e-07	5.26331e-06	Platelet activation, signaling and aggregation	Reactome
1.60738e-07	5.62433e-06	Salmonella infection - Homo sapiens (human)	KEGG
1.65254e-07	5.62433e-06	Adherens junction - Homo sapiens (human)	KEGG
1.79008e-07	5.88936e-06	Pathways in cancer - Homo sapiens (human)	KEGG
1.93247e-07	6.15275e-06	Hepatitis C - Homo sapiens (human)	KEGG
2.0687e-07	6.38065e-06	Signaling by EGFR	Reactome
3.19765e-07	9.56388e-06	Pancreatic cancer - Homo sapiens (human)	KEGG
3.38745e-07	9.61713e-06	Endometrial cancer - Homo sapiens (human)	KEGG
3.41033e-07	9.61713e-06	MAPK signaling pathway - Homo sapiens (human)	KEGG
4.02067e-07	1.10233e-05	Signaling by PDGF	Reactome
5.75749e-07	1.52854e-05	Hippo signaling pathway - Homo sapiens (human)	KEGG
5.88494e-07	1.52854e-05	Downstream signal transduction	Reactome
6.20143e-07	1.56944e-05	Pathogenic Escherichia coli infection - Homo sapiens (human)	KEGG
6.40612e-07	1.58071e-05	Oocyte meiosis - Homo sapiens (human)	KEGG
8.51435e-07	1.98206e-05	GnRH signaling pathway - Homo sapiens (human)	KEGG
8.63509e-07	1.98206e-05	RHO GTPases activate IQGAPs	Reactome
8.63509e-07	1.98206e-05	Chk1/Chk2(Cds1) mediated inactivation of Cyclin B:Cdk1 complex	Reactome
1.03265e-06	2.31642e-05	angiotensin ii mediated activation of jnk pathway via pyk2 dependent signaling	BioCarta
1.1464e-06	2.51444e-05	Thyroid cancer - Homo sapiens (human)	KEGG
1.25951e-06	2.70248e-05	Neurotrophin signaling pathway - Homo sapiens (human)	KEGG
1.38484e-06	2.90816e-05	Chronic myeloid leukemia - Homo sapiens (human)	KEGG
1.43303e-06	2.94667e-05	trefoil factors initiate mucosal healing	BioCarta
1.6179e-06	3.25891e-05	Fc epsilon receptor (FCERI) signaling	Reactome
1.96368e-06	3.8763e-05	MAP2K and MAPK activation	Reactome
2.02587e-06	3.92065e-05	Chemokine signaling pathway - Homo sapiens (human)	KEGG
2.19058e-06	4.00389e-05	Signaling by FGFR3	Reactome
2.19058e-06	4.00389e-05	Signaling by FGFR4	Reactome
2.19058e-06	4.00389e-05	Signaling by FGFR1	Reactome
2.25585e-06	4.04823e-05	DAP12 signaling	Reactome
2.3997e-06	4.15528e-05	Signaling by FGFR2	Reactome
2.3997e-06	4.15528e-05	Signaling by FGFR	Reactome
2.51355e-06	4.27737e-05	Prostate cancer - Homo sapiens (human)	KEGG
2.73325e-06	4.5724e-05	Negative feedback regulation of MAPK pathway	Reactome
3.56157e-06	5.84549e-05	Bladder cancer - Homo sapiens (human)	KEGG
3.61272e-06	5.84549e-05	keratinocyte differentiation	BioCarta
3.71228e-06	5.9097e-05	RAF activation	Reactome
4.09351e-06	6.31296e-05	Signaling by ERBB2	Reactome
4.09351e-06	6.31296e-05	Signaling by Interleukins	Reactome
4.18794e-06	6.35922e-05	Progesterone-mediated oocyte maturation - Homo sapiens (human)	KEGG
4.37524e-06	6.54298e-05	Signaling by ERBB4	Reactome
4.47754e-06	6.59601e-05	regulation of splicing through sam68	BioCarta
4.78188e-06	6.64749e-05	Downstream signaling of activated FGFR2	Reactome
4.78188e-06	6.64749e-05	Downstream signaling of activated FGFR1	Reactome
4.78188e-06	6.64749e-05	Downstream signaling of activated FGFR3	Reactome
4.78188e-06	6.64749e-05	Downstream signaling of activated FGFR4	Reactome
5.564e-06	7.52037e-05	Generic Transcription Pathway	Reactome
5.59888e-06	7.52037e-05	Apoptosis	Reactome
5.63837e-06	7.52037e-05	VEGF signaling pathway - Homo sapiens (human)	KEGG
5.89876e-06	7.76277e-05	Melanogenesis - Homo sapiens (human)	KEGG
6.28536e-06	8.09976e-05	DAP12 interactions	Reactome
6.31897e-06	8.09976e-05	RHO GTPases Activate WASPs and WAVEs	Reactome
6.52307e-06	8.25419e-05	Epstein-Barr virus infection - Homo sapiens (human)	KEGG
6.9852e-06	8.72707e-05	Non-small cell lung cancer - Homo sapiens (human)	KEGG
7.38064e-06	9.10587e-05	Programmed Cell Death	Reactome
7.67603e-06	9.35339e-05	Cytokine Signaling in Immune system	Reactome
9.85971e-06	0.000118677	Bacterial invasion of epithelial cells - Homo sapiens (human)	KEGG
1.08375e-05	0.000128875	influence of ras and rho proteins on g1 to s transition	BioCarta
1.29678e-05	0.000152372	FCERI mediated MAPK activation	Reactome
1.37696e-05	0.000158367	Signaling by NOTCH1	Reactome
1.37989e-05	0.000158367	Platelet degranulation	Reactome
1.42574e-05	0.000161747	Rap1 signaling pathway - Homo sapiens (human)	KEGG
1.53794e-05	0.000172495	Fc gamma R-mediated phagocytosis - Homo sapiens (human)	KEGG
1.79317e-05	0.00019886	Bile acid and bile salt metabolism	Reactome
1.89082e-05	0.00020736	Colorectal cancer - Homo sapiens (human)	KEGG
2.29094e-05	0.000248479	MicroRNAs in cancer - Homo sapiens (human)	KEGG
2.38067e-05	0.000255405	Signalling to ERKs	Reactome
2.52321e-05	0.000262148	Negative regulation of MAPK pathway	Reactome
2.52321e-05	0.000262148	CLEC7A (Dectin-1) signaling	Reactome
2.52321e-05	0.000262148	Intrinsic Pathway for Apoptosis	Reactome
2.6034e-05	0.000267662	role of mal in rho-mediated activation of srf	BioCarta
2.73212e-05	0.000275163	erk and pi-3 kinase are necessary for collagen binding in corneal epithelia	BioCarta
2.73212e-05	0.000275163	bcr signaling pathway	BioCarta
3.03363e-05	0.000299419	Response to elevated platelet cytosolic Ca2+	Reactome
3.03363e-05	0.000299419	Apoptosis - Homo sapiens (human)	KEGG
3.17732e-05	0.000310496	rb tumor suppressor/checkpoint signaling in response to dna damage	BioCarta
3.65163e-05	0.000353349	TNF signaling pathway - Homo sapiens (human)	KEGG
3.76553e-05	0.000360833	Diseases of signal transduction	Reactome
3.82529e-05	0.000363035	Signaling by SCF-KIT	Reactome
3.87351e-05	0.00036411	Melanoma - Homo sapiens (human)	KEGG
3.92984e-05	0.00036592	sprouty regulation of tyrosine kinase signals	BioCarta
4.85354e-05	0.000442933	role of erk5 in neuronal survival pathway	BioCarta
4.85354e-05	0.000442933	links between pyk2 and map kinases	BioCarta
4.89156e-05	0.000442933	Regulation of actin cytoskeleton - Homo sapiens (human)	KEGG
5.00122e-05	0.000444703	Recycling of bile acids and salts	Reactome
5.00122e-05	0.000444703	YAP1- and WWTR1 (TAZ)-stimulated gene expression	Reactome
5.38813e-05	0.000474829	MAPK family signaling cascades	Reactome
5.76418e-05	0.000503132	Dorso-ventral axis formation - Homo sapiens (human)	KEGG
5.81125e-05	0.000503132	Interleukin-3, 5 and GM-CSF signaling	Reactome
5.88212e-05	0.000504839	Influenza A - Homo sapiens (human)	KEGG
6.23536e-05	0.000530543	ErbB signaling pathway - Homo sapiens (human)	KEGG
6.39187e-05	0.000539211	Osteoclast differentiation - Homo sapiens (human)	KEGG
6.45251e-05	0.000539714	Cytosolic sensors of pathogen-associated DNA	Reactome
7.87316e-05	0.000650921	Post NMDA receptor activation events	Reactome
8.06589e-05	0.000650921	Focal adhesion - Homo sapiens (human)	KEGG
8.1784e-05	0.000650921	TRIF-mediated TLR3/TLR4 signaling	Reactome
8.1784e-05	0.000650921	MyD88-independent TLR3/TLR4 cascade	Reactome
8.1784e-05	0.000650921	Toll Like Receptor 3 (TLR3) Cascade	Reactome
8.1784e-05	0.000650921	Estrogen signaling pathway - Homo sapiens (human)	KEGG
8.24367e-05	0.000650921	cell cycle: g2/m checkpoint	BioCarta
8.43711e-05	0.000655552	control of skeletal myogenesis by hdac and calcium/calmodulin-dependent kinase (camk)	BioCarta
8.62277e-05	0.000655552	Prolonged ERK activation events	Reactome
8.72797e-05	0.000655552	B cell receptor signaling pathway - Homo sapiens (human)	KEGG
8.76727e-05	0.000655552	role of erbb2 in signal transduction and oncology	BioCarta
8.76727e-05	0.000655552	CREB phosphorylation through the activation of Ras	Reactome
8.76727e-05	0.000655552	CDO in myogenesis	Reactome
8.76727e-05	0.000655552	Myogenesis	Reactome
9.41345e-05	0.000698554	Signaling by Leptin	Reactome
9.55469e-05	0.000698554	Synthesis of bile acids and bile salts via 7alpha-hydroxycholesterol	Reactome
9.55469e-05	0.000698554	Synthesis of bile acids and bile salts	Reactome
0.000101654	0.000737741	Prolactin signaling pathway - Homo sapiens (human)	KEGG
0.000105006	0.000756503	Tuberculosis - Homo sapiens (human)	KEGG
0.00012082	0.000864122	Toll-like receptor signaling pathway - Homo sapiens (human)	KEGG
0.000137386	0.000975541	Insulin signaling pathway - Homo sapiens (human)	KEGG
0.000158013	0.00110609	RHO GTPases activate PAKs	Reactome
0.000158013	0.00110609	ZBP1(DAI) mediated induction of type I IFNs	Reactome
0.00017008	0.00118218	Interleukin-2 signaling	Reactome
0.000172715	0.00118382	Fc epsilon RI signaling pathway - Homo sapiens (human)	KEGG
0.000172715	0.00118382	Renal cell carcinoma - Homo sapiens (human)	KEGG
0.000184007	0.00124394	ARMS-mediated activation	Reactome
0.000184007	0.00124394	Signalling to p38 via RIT and RIN	Reactome
0.000192564	0.00128419	EGFR interacts with phospholipase C-gamma	Reactome
0.000192564	0.00128419	Translocation of GLUT4 to the plasma membrane	Reactome
0.000194502	0.00128841	Activation of NMDA receptor upon glutamate binding and postsynaptic events	Reactome
0.000200088	0.00131658	Frs2-mediated activation	Reactome
0.000206496	0.00134974	Oxytocin signaling pathway - Homo sapiens (human)	KEGG
0.000210405	0.00136625	Axon guidance	Reactome
0.000213523	0.00136977	Epithelial cell signaling in Helicobacter pylori infection - Homo sapiens (human)	KEGG
0.000213723	0.00136977	RIG-I/MDA5 mediated induction of IFN-alpha/beta pathways	Reactome
0.000217398	0.00138433	MAPK1/MAPK3 signaling	Reactome
0.000244684	0.00153824	PLCG1 events in ERBB2 signaling	Reactome
0.000244684	0.00153824	toll-like receptor pathway	BioCarta
0.000271946	0.00169059	regulation of cell cycle progression by plk3	BioCarta
0.000274057	0.00169059	Activation of Ca-permeable Kainate Receptor	Reactome
0.000274057	0.00169059	Ionotropic activity of Kainate Receptors	Reactome
0.000277512	0.00169854	Signalling to RAS	Reactome
0.000281722	0.00169854	Ca-dependent events	Reactome
0.000281722	0.00169854	Activation of BH3-only proteins	Reactome
0.00028404	0.00169854	Adrenergic signaling in cardiomyocytes - Homo sapiens (human)	KEGG
0.000285671	0.00169854	Tight junction - Homo sapiens (human)	KEGG
0.000285671	0.00169854	Alzheimer,s disease - Homo sapiens (human)	KEGG
0.000307813	0.0018084	role of egf receptor transactivation by gpcrs in cardiac hypertrophy	BioCarta
0.000307813	0.0018084	ceramide signaling pathway	BioCarta
0.000313121	0.0018287	Sphingolipid signaling pathway - Homo sapiens (human)	KEGG
0.000342135	0.00196969	TRAF6 Mediated Induction of proinflammatory cytokines	Reactome
0.000352289	0.00196969	Cell cycle - Homo sapiens (human)	KEGG
0.000355223	0.00196969	RAF/MAP kinase cascade	Reactome
0.000355223	0.00196969	SHC1 events in EGFR signaling	Reactome
0.000355223	0.00196969	SOS-mediated signalling	Reactome
0.000355223	0.00196969	GRB2 events in EGFR signaling	Reactome
0.000355223	0.00196969	SHC1 events in ERBB2 signaling	Reactome
0.000355223	0.00196969	SHC1 events in ERBB4 signaling	Reactome
0.000355223	0.00196969	GRB2 events in ERBB2 signaling	Reactome
0.000360517	0.00198788	t cell receptor signaling pathway	BioCarta
0.000379322	0.00202135	akt signaling pathway	BioCarta
0.000379322	0.00202135	Pre-NOTCH Expression and Processing	Reactome
0.000380154	0.00202135	VEGFR2 mediated cell proliferation	Reactome
0.00038363	0.00202135	Prion diseases - Homo sapiens (human)	KEGG
0.00038363	0.00202135	roles of arrestin dependent recruitment of src kinases in gpcr signaling	BioCarta
0.000385019	0.00202135	FRS-mediated FGFR2 signaling	Reactome
0.000385019	0.00202135	FRS-mediated FGFR1 signaling	Reactome
0.000385019	0.00202135	FRS-mediated FGFR3 signaling	Reactome
0.000385019	0.00202135	FRS-mediated FGFR4 signaling	Reactome
0.000407982	0.00210826	MyD88 cascade initiated on plasma membrane	Reactome
0.000407982	0.00210826	Toll Like Receptor 10 (TLR10) Cascade	Reactome
0.000407982	0.00210826	Toll Like Receptor 5 (TLR5) Cascade	Reactome
0.000425484	0.00217592	DCC mediated attractive signaling	Reactome
0.000425484	0.00217592	melanocyte development and pigmentation pathway	BioCarta
0.000440086	0.00223899	Signaling by the B Cell Receptor (BCR)	Reactome
0.000459894	0.00232777	Long-term potentiation - Homo sapiens (human)	KEGG
0.000465972	0.0023465	Pertussis - Homo sapiens (human)	KEGG
0.000473302	0.00235899	Activated NOTCH1 Transmits Signal to the Nucleus	Reactome
0.000473971	0.00235899	Antigen activates B Cell Receptor (BCR) leading to generation of second messengers	Reactome
0.000475622	0.00235899	Factors involved in megakaryocyte development and platelet production	Reactome
0.000482875	0.00238299	Activated TLR4 signalling	Reactome
0.000509771	0.00249005	Choline metabolism in cancer - Homo sapiens (human)	KEGG
0.000517018	0.00249005	eNOS activation	Reactome
0.000517018	0.00249005	signal dependent regulation of myogenesis by corepressor mitr	BioCarta
0.000517184	0.00249005	nf-kb signaling pathway	BioCarta
0.000517184	0.00249005	ras signaling pathway	BioCarta
0.000534849	0.0025626	Ras signaling pathway - Homo sapiens (human)	KEGG
0.000601844	0.00284749	VEGFR2 mediated vascular permeability	Reactome
0.000602963	0.00284749	MyD88 dependent cascade initiated on endosome	Reactome
0.000602963	0.00284749	Toll Like Receptor 7/8 (TLR7/8) Cascade	Reactome
0.000607865	0.00285696	agrin in postsynaptic differentiation	BioCarta
0.000623086	0.00286316	Cam-PDE 1 activation	Reactome
0.000623086	0.00286316	Activation of CaMK IV	Reactome
0.000623086	0.00286316	multi-drug resistance factors	BioCarta
0.00063239	0.00286316	stress induction of hsp regulation	BioCarta
0.00063239	0.00286316	phosphorylation of mek1 by cdk5/p35 down regulates the map kinase pathway	BioCarta
0.00063239	0.00286316	calcium signaling by hbx of hepatitis b virus	BioCarta
0.00063239	0.00286316	Receptor-ligand binding initiates the second proteolytic cleavage of Notch receptor	Reactome
0.00063239	0.00286316	apoptotic signaling in response to dna damage	BioCarta
0.000691083	0.00310045	Signal transduction by L1	Reactome
0.000691083	0.00310045	hypoxia and p53 in the cardiovascular system	BioCarta
0.000756632	0.00336394	DAG and IP3 signaling	Reactome
0.000756632	0.00336394	fc epsilon receptor i signaling in mast cells	BioCarta
0.000767372	0.00339639	Interleukin receptor SHC signaling	Reactome
0.000786955	0.00346752	Acute myeloid leukemia - Homo sapiens (human)	KEGG
0.000848428	0.00372177	il-2 receptor beta chain in t cell activation	BioCarta
0.000870813	0.00380307	Toll Like Receptor 9 (TLR9) Cascade	Reactome
0.0009064	0.00384214	Signaling by EGFR in Cancer	Reactome
0.0009064	0.00384214	Constitutive Signaling by Ligand-Responsive EGFR Cancer Variants	Reactome
0.0009064	0.00384214	Signaling by Ligand-Responsive EGFR Variants in Cancer	Reactome
0.0009064	0.00384214	estrogen responsive protein efp controls cell cycle and breast tumors growth	BioCarta
0.0009064	0.00384214	Activation of BAD and translocation to mitochondria	Reactome
0.000907009	0.00384214	inhibition of cellular proliferation by gleevec	BioCarta
0.000907009	0.00384214	erk1/erk2 mapk signaling pathway	BioCarta
0.000941283	0.00397028	role of -arrestins in the activation and targeting of map kinases	BioCarta
0.000970344	0.00407545	Toll Like Receptor 4 (TLR4) Cascade	Reactome
0.0011037	0.0046159	Toll-Like Receptors Cascades	Reactome
0.00115966	0.00480917	PLC-gamma1 signalling	Reactome
0.00115966	0.00480917	FCERI mediated Ca+2 mobilization	Reactome
0.00117136	0.00481722	Calmodulin induced events	Reactome
0.00117136	0.00481722	CaM pathway	Reactome
0.0012186	0.00499068	EPHB-mediated forward signaling	Reactome
0.00125985	0.00507539	y branching of actin filaments	BioCarta
0.00125985	0.00507539	A tetrasaccharide linker sequence is required for GAG synthesis	Reactome
0.00125985	0.00507539	human cytomegalovirus and map kinase pathways	BioCarta
0.00125985	0.00507539	cadmium induces dna synthesis and proliferation in macrophages	BioCarta
0.00131196	0.00526299	Alcoholism - Homo sapiens (human)	KEGG
0.00131708	0.00526299	Membrane Trafficking	Reactome
0.00134931	0.0052848	Constitutive Signaling by NOTCH1 HD+PEST Domain Mutants	Reactome
0.00134931	0.0052848	Constitutive Signaling by NOTCH1 PEST Domain Mutants	Reactome
0.00134931	0.0052848	Signaling by NOTCH1 PEST Domain Mutants in Cancer	Reactome
0.00134931	0.0052848	Signaling by NOTCH1 HD+PEST Domain Mutants in Cancer	Reactome
0.00134931	0.0052848	Signaling by NOTCH1 in Cancer	Reactome
0.00137602	0.00530519	MyD88:Mal cascade initiated on plasma membrane	Reactome
0.00137602	0.00530519	Toll Like Receptor TLR1:TLR2 Cascade	Reactome
0.00137602	0.00530519	Toll Like Receptor TLR6:TLR2 Cascade	Reactome
0.00137602	0.00530519	Toll Like Receptor 2 (TLR2) Cascade	Reactome
0.00141585	0.0053931	CD28 co-stimulation	Reactome
0.00141585	0.0053931	Netrin-1 signaling	Reactome
0.00142067	0.0053931	Pre-NOTCH Processing in Golgi	Reactome
0.00142067	0.0053931	Activation of the AP-1 family of transcription factors	Reactome
0.00145516	0.00548348	NCAM signaling for neurite out-growth	Reactome
0.00149091	0.00548348	tpo signaling pathway	BioCarta
0.00149448	0.00548348	Regulation of signaling by NODAL	Reactome
0.00149448	0.00548348	Activation of caspases through apoptosome-mediated cleavage	Reactome
0.00149448	0.00548348	Cytochrome c-mediated apoptotic response	Reactome
0.00149448	0.00548348	CaMK IV-mediated phosphorylation of CREB	Reactome
0.00149448	0.00548348	basic mechanism of action of ppara pparb(d) and pparg and effects on gene expression	BioCarta
0.00149448	0.00548348	Pre-NOTCH Processing in the Endoplasmic Reticulum	Reactome
0.00149448	0.00548348	negative regulation of TCF-dependent signaling by DVL-interacting proteins	Reactome
0.0015612	0.00568927	G2/M DNA damage checkpoint	Reactome
0.0015621	0.00568927	Central carbon metabolism in cancer - Homo sapiens (human)	KEGG
0.00167151	0.00605301	Measles - Homo sapiens (human)	KEGG
0.00167424	0.00605301	TRAF6 mediated induction of NFkB and MAP kinases upon TLR7/8 or 9 activation	Reactome
0.00170563	0.00608463	CREB phosphorylation through the activation of CaMKII	Reactome
0.00170563	0.00608463	nerve growth factor pathway (ngf)	BioCarta
0.00170563	0.00608463	ucalpain and friends in cell spread	BioCarta
0.00170764	0.00608463	Small cell lung cancer - Homo sapiens (human)	KEGG
0.00171417	0.00608592	bioactive peptide induced signaling pathway	BioCarta
0.00182204	0.00644571	Vesicle-mediated transport	Reactome
0.00185657	0.00648341	RHO GTPases Activate Formins	Reactome
0.00185897	0.00648341	IRS-related events triggered by IGF1R	Reactome
0.00185897	0.00648341	IGF1R signaling cascade	Reactome
0.00185897	0.00648341	Signaling by Type 1 Insulin-like Growth Factor 1 Receptor (IGF1R)	Reactome
0.00187276	0.00650849	cell cycle: g1/s check point	BioCarta
0.00189659	0.0065682	NF-kappa B signaling pathway - Homo sapiens (human)	KEGG
0.0019907	0.00687002	Transcriptional regulation of white adipocyte differentiation	Reactome
0.00205913	0.00705215	signal transduction through il1r	BioCarta
0.00206492	0.00705215	Muscle contraction	Reactome
0.00206492	0.00705215	hiv-1 nef: negative effector of fas and tnf	BioCarta
0.00213687	0.00727272	HS-GAG biosynthesis	Reactome
0.00225704	0.00762912	Ras activation uopn Ca2+ infux through NMDA receptor	Reactome
0.00225704	0.00762912	CD209 (DC-SIGN) signaling	Reactome
0.0023243	0.00780299	disassembly of the destruction complex and recruitment of AXIN to the membrane	Reactome
0.0023243	0.00780299	pdgf signaling pathway	BioCarta
0.00234302	0.00783917	Dilated cardiomyopathy - Homo sapiens (human)	KEGG
0.00253204	0.00844299	Toxoplasmosis - Homo sapiens (human)	KEGG
0.00260883	0.00866976	TGF-beta signaling pathway - Homo sapiens (human)	KEGG
0.00269974	0.00894177	Disease	Reactome
0.00285315	0.00941826	Caspase activation via extrinsic apoptotic signalig pathway	Reactome
0.00286797	0.00943562	CREB phosphorylation through the activation of CaMKK	Reactome
0.00292766	0.00956821	tgf beta signaling pathway	BioCarta
0.00292766	0.00956821	regulation of pgc-1a	BioCarta
0.00306827	0.00986444	Tetrahydrobiopterin (BH4) synthesis, recycling, salvage and regulation	Reactome
0.00306827	0.00986444	Uptake and function of anthrax toxins	Reactome
0.00306827	0.00986444	CD28 dependent Vav1 pathway	Reactome
0.00306827	0.00986444	HS-GAG degradation	Reactome
0.00306827	0.00986444	PECAM1 interactions	Reactome
0.00321001	0.0102866	IRS-mediated signalling	Reactome
0.0034216	0.0109292	inactivation of gsk3 by akt causes accumulation of b-catenin in alveolar macrophages	BioCarta
0.00346714	0.0110034	role of mef2d in t-cell apoptosis	BioCarta
0.00346714	0.0110034	Striated Muscle Contraction	Reactome
0.00355552	0.0112477	G2/M Checkpoints	Reactome
0.00373115	0.0116539	Synthesis of IP3 and IP4 in the cytosol	Reactome
0.00373115	0.0116539	igf-1 signaling pathway	BioCarta
0.00373115	0.0116539	segmentation clock	BioCarta
0.00373115	0.0116539	RIP-mediated NFkB activation via ZBP1	Reactome
0.0038034	0.0118421	Insulin receptor signalling cascade	Reactome
0.00400165	0.0123813	PLC beta mediated events	Reactome
0.00400165	0.0123813	G-protein mediated events	Reactome
0.00417423	0.0128348	mcalpain and friends in cell motility	BioCarta
0.00417423	0.0128348	fmlp induced chemokine gene expression in hmc-1 cells	BioCarta
0.00424284	0.0128457	Signaling by Activin	Reactome
0.00424284	0.0128457	CLEC7A (Dectin-1) induces NFAT activation	Reactome
0.00424284	0.0128457	DEx/H-box helicases activate type I IFN and inflammatory cytokines production	Reactome
0.00424284	0.0128457	multiple antiapoptotic pathways from igf-1r signaling lead to bad phosphorylation	BioCarta
0.00424284	0.0128457	p53 signaling pathway	BioCarta
0.00438633	0.0132395	p53 signaling pathway - Homo sapiens (human)	KEGG
0.00453543	0.0136478	Non-alcoholic fatty liver disease (NAFLD) - Homo sapiens (human)	KEGG
0.0046533	0.0139587	Phospholipase C-mediated cascade; FGFR3	Reactome
0.00468117	0.0139587	how progesterone initiates the oocyte maturation	BioCarta
0.00468117	0.0139587	Heparan sulfate/heparin (HS-GAG) metabolism	Reactome
0.00481634	0.0141902	Apoptotic factor-mediated response	Reactome
0.00481634	0.0141902	Activation of SMO	Reactome
0.00481634	0.0141902	tsp-1 induced apoptosis in microvascular endothelial cell	BioCarta
0.00481634	0.0141902	cdc25 and chk1 regulatory pathway in response to dna damage	BioCarta
0.00498247	0.0145926	p38 mapk signaling pathway	BioCarta
0.00498247	0.0145926	MAPK targets/ Nuclear events mediated by MAP kinases	Reactome
0.00522103	0.015246	Natural killer cell mediated cytotoxicity - Homo sapiens (human)	KEGG
0.00538187	0.0156693	Phospholipase C-mediated cascade; FGFR4	Reactome
0.00550708	0.0159867	cAMP signaling pathway - Homo sapiens (human)	KEGG
0.00568703	0.0163171	Constitutive Signaling by EGFRvIII	Reactome
0.00568703	0.0163171	Signaling by EGFRvIII in Cancer	Reactome
0.00568703	0.0163171	Polo-like kinase mediated events	Reactome
0.00568703	0.0163171	Golgi Cisternae Pericentriolar Stack Reorganization	Reactome
0.00579122	0.0164724	CTLA4 inhibitory signaling	Reactome
0.00579122	0.0164724	Chondroitin sulfate/dermatan sulfate metabolism	Reactome
0.00579122	0.0164724	Cyclin A/B1 associated events during G2/M transition	Reactome
0.00589995	0.0167335	Activation of Kainate Receptors upon glutamate binding	Reactome
0.00620545	0.0175495	HTLV-I infection - Homo sapiens (human)	KEGG
0.00681911	0.0192299	Visual phototransduction	Reactome
0.00693474	0.0195003	phospholipids as signalling intermediaries	BioCarta
0.00707451	0.019716	Uptake and actions of bacterial toxins	Reactome
0.00707451	0.019716	tnf/stress related signaling	BioCarta
0.00707451	0.019716	induction of apoptosis through dr3 and dr4/5 death receptors	BioCarta
0.00709138	0.019716	Phospholipase C-mediated cascade: FGFR1	Reactome
0.00728405	0.0201096	Gap junction - Homo sapiens (human)	KEGG
0.00739593	0.0201096	west nile virus	BioCarta
0.00739593	0.0201096	cbl mediated ligand-induced downregulation of egf receptors pathway	BioCarta
0.00739593	0.0201096	Dectin-1 mediated noncanonical NF-kB signaling	Reactome
0.00739593	0.0201096	NIK-->noncanonical NF-kB signaling	Reactome
0.00739593	0.0201096	WNT mediated activation of DVL	Reactome
0.00739593	0.0201096	stat3 signaling pathway	BioCarta
0.00739593	0.0201096	Nef and signal transduction	Reactome
0.00742543	0.0201344	TRAF6 mediated IRF7 activation	Reactome
0.00746269	0.0201799	L1CAM interactions	Reactome
0.00789792	0.0212985	PI3K-Akt signaling pathway - Homo sapiens (human)	KEGG
0.00791972	0.0212991	Signaling by Insulin receptor	Reactome
0.00799242	0.0214362	Inflammatory mediator regulation of TRP channels - Homo sapiens (human)	KEGG
0.00804578	0.0214775	Chagas disease (American trypanosomiasis) - Homo sapiens (human)	KEGG
0.00808318	0.0214775	Bile secretion - Homo sapiens (human)	KEGG
0.00808318	0.0214775	Phospholipase C-mediated cascade; FGFR2	Reactome
0.00809487	0.0214775	integrin signaling pathway	BioCarta
0.00846522	0.02234	TP53 Regulates Metabolic Genes	Reactome
0.00846522	0.02234	Transcriptional Regulation by TP53	Reactome
0.00854388	0.0224277	DARPP-32 events	Reactome
0.00854388	0.0224277	Nuclear Events (kinase and transcription factor activation)	Reactome
0.00862784	0.0225282	Formation of apoptosome	Reactome
0.00862784	0.0225282	IRF3 mediated activation of type 1 IFN	Reactome
0.00904451	0.0235539	Platelet activation - Homo sapiens (human)	KEGG
0.00917358	0.0238272	Basal cell carcinoma - Homo sapiens (human)	KEGG
0.00948063	0.0244318	role of pi3k subunit p85 in regulation of actin organization and cell migration	BioCarta
0.00948063	0.0244318	aspirin blocks signaling pathway involved in platelet activation	BioCarta
0.00948063	0.0244318	Regulation of KIT signaling	Reactome
0.00957071	0.0245997	Adaptive Immune System	Reactome
0.00973591	0.0249593	Transcriptional misregulation in cancer - Homo sapiens (human)	KEGG
