# Supplementary material for: Integration of transcriptomic and genomic data suggests candidate mechanisms for APOE4-mediated pathogenic action in Alzheimer’s disease
Source: Sci Rep. 2016 Sep 2;6:32583. doi: 10.1038/srep32583 (PMC5009326; doi:10.1038/srep32583)
Supplement: Supplementary Table S3 [file srep32583-s4.xls]

## Sheet: Readme
Integration of transcriptomic and genomic data suggests candidate mechanisms for APOE4-mediated pathogenic action in Alzheimer’s disease.
Laura Caberlotto, Luca Marchetti, Mario Lauria, Marco Scotti and Silvia Parolo.
Additional Table 3
Table of Contents
Microarray analysis
Map of the transcriptional signature of the APOE44 carriers (Mayo clinic data);
Supplementary Table 3: Microarray analysis of the astrocyte transcriptome of APOE4- and APOE4+ carriers (GSE29652, study #3 Table1).

## Sheet: Astrocyte
ID	adj.P.Val	P.Value	t	B	logFC	Gene.symbol
234582_at	0.0225	4.12e-07	7.02755	0.381	3.45565
224515_at	0.1536	5.62e-06	5.8974	-0.383	3.16087
1565702_at	0.2485	1.64e-05	5.45074	-0.731	3.28168	SMAD4
234538_at	0.2485	1.82e-05	-5.40866	-0.765	-3.4642
237253_at	0.5575	5.95e-05	-4.92279	-1.176	-2.65077	IGSF11-AS1
1555853_at	0.5575	6.5e-05	4.88689	-1.208	3.17555	PSMB8-AS1
216969_s_at	0.5575	7.65e-05	4.82101	-1.266	2.73028	KIF22
224272_at	0.5575	8.16e-05	4.79483	-1.29	3.79405	RACGAP1P
234608_at	0.5768	9.76e-05	4.72225	-1.355	3.18437	LAMA3
235280_at	0.5768	0.000121	4.63513	-1.434	2.46932
241750_x_at	0.5768	0.00013	4.60515	-1.461	3.57621
231211_s_at	0.5768	0.000138	-4.58206	-1.482	-2.50783	YIF1B
241880_x_at	0.5768	0.000142	-4.56927	-1.494	-3.43957
222134_at	0.5768	0.000153	4.5407	-1.521	2.65082	DDO
236167_at	0.5768	0.000158	4.52628	-1.534	2.79969
1570338_at	0.5958	0.000193	4.44647	-1.608	2.54012
1566427_at	0.5958	0.000202	4.42709	-1.626	2.722
210885_s_at	0.5958	0.000205	4.42198	-1.631	2.41289	TRIM15
1552913_at	0.5958	0.000207	4.41749	-1.635	3.53543	MAGEB18
202162_s_at	0.6005	0.00022	4.39358	-1.658	2.46353	CNOT8
1553502_a_at	0.6091	0.000235	4.36547	-1.684	2.69439	PALM2
232846_s_at	0.6091	0.000261	4.32394	-1.723	2.42102	CDH23
217254_s_at	0.6091	0.000263	4.32071	-1.726	2.40663	EPO
231879_at	0.6091	0.000267	4.31404	-1.733	2.82438	COL12A1
210328_at	0.6179	0.000283	4.29171	-1.754	2.99558	GNMT
238541_at	0.6703	0.000319	4.24288	-1.8	2.13735	C21orf58
218369_s_at	0.7083	0.000386	4.16582	-1.874	2.29385	EXOSC1
214131_at	0.7083	0.000386	-4.16537	-1.875	-3.51288
1565875_at	0.7083	0.000391	-4.16068	-1.879	-2.96564
1556954_at	0.7083	0.000415	4.13625	-1.903	3.21505	CASC22
223558_at	0.7083	0.000433	4.11905	-1.919	1.97269	INIP
1553226_at	0.7083	0.000455	4.09869	-1.939	2.36097	LINC00052
1562613_at	0.7083	0.000456	4.09823	-1.94	2.65534
234976_x_at	0.7083	0.000466	4.08897	-1.948	2.09965	MTHFD2
231657_s_at	0.7083	0.000469	4.08627	-1.951	2.67407	CCDC74B
244879_at	0.7083	0.000484	4.07355	-1.963	2.29882
201718_s_at	0.7083	0.000492	-4.06679	-1.97	-2.21907	EPB41L2
208233_at	0.7083	0.000503	4.05836	-1.978	2.3153	PDPN
244606_at	0.7083	0.000505	4.05627	-1.98	2.23514	ATP1A1
211413_s_at	0.7117	0.000523	4.04206	-1.994	2.43022	PADI4
241255_at	0.7117	0.000541	4.02822	-2.008	2.6764
1555914_a_at	0.7117	0.000547	4.02428	-2.011	2.59448	EXD3
217705_at	0.7154	0.000581	3.99958	-2.035	2.48273	PRKD1
1562820_at	0.7154	0.000587	3.99527	-2.04	3.44736
204704_s_at	0.7154	0.000595	-3.99014	-2.045	-2.76703	ALDOB
226670_s_at	0.7154	0.000602	-3.98519	-2.05	-2.0696	PABPC1L
237932_at	0.7676	0.00066	3.94784	-2.086	2.64035
216613_at	0.83	0.000745	3.89866	-2.134	2.18092
215859_at	0.83	0.000762	3.88947	-2.144	2.42167	NCLN
1564164_at	0.83	0.000772	3.88386	-2.149	2.79479	DENND1B
1562791_at	0.83	0.000774	3.88284	-2.15	2.47323	MYCBPAP
219302_s_at	0.8315	0.000872	3.83418	-2.198	2.85265	CNTNAP2
225109_at	0.8315	0.000875	3.83281	-2.199	2.47968	OGFOD1
1566424_at	0.8315	0.00089	3.82586	-2.206	2.78374
1569588_x_at	0.8315	0.000891	3.82541	-2.207	2.58715	PIK3C2A
236355_s_at	0.8315	0.000928	3.80901	-2.223	2.66741
243600_at	0.8315	0.000934	3.80619	-2.226	2.53425	TPGS1
217624_at	0.8315	0.000952	3.79857	-2.233	2.40672	PDAP1
231030_at	0.8315	0.000959	3.79577	-2.236	2.50456	ZRANB2-AS1
1560303_at	0.8315	0.000961	-3.7948	-2.237	-1.87028	FKBP4
1569376_s_at	0.8315	0.000972	3.78998	-2.242	2.29096
205075_at	0.8315	0.000973	-3.78966	-2.242	-2.04132	SERPINF2
224221_s_at	0.8315	0.000977	-3.78799	-2.244	-2.44671	VAV3
234761_at	0.8315	0.00102	-3.76946	-2.262	-1.77781
1561260_at	0.8315	0.00103	3.76612	-2.266	2.37176
1569474_at	0.8315	0.00106	3.75633	-2.275	1.93101
240473_at	0.8315	0.00106	3.75496	-2.277	2.40574
227913_at	0.8315	0.00107	3.75191	-2.28	2.4663	EXOSC3
240895_at	0.8315	0.00109	3.7449	-2.287	2.54938
205382_s_at	0.8315	0.0011	3.73824	-2.293	2.04094	CFD
223891_at	0.8315	0.0011	-3.73802	-2.293	-2.49834	KCNQ5
242213_at	0.8315	0.0011	-3.73792	-2.294	-2.06696
220338_at	0.8315	0.00111	3.73576	-2.296	2.91839	RALGPS2
227346_at	0.832	0.00113	-3.72996	-2.301	-2.17115	IKZF1
1555195_at	0.8394	0.00117	3.71277	-2.319	2.82997	FBXO36
216076_at	0.8394	0.00118	3.7118	-2.32	1.94838	L3MBTL1
1559255_a_at	0.8394	0.00119	3.70622	-2.325	2.53148
1553350_at	0.8394	0.00123	3.69443	-2.337	2.44498	AMER3
210369_at	0.8394	0.0013	3.6716	-2.36	2.56562	SWAP70
200604_s_at	0.8394	0.00131	-3.66927	-2.362	-2.35635	PRKAR1A
1558183_at	0.8394	0.00132	3.66587	-2.365	2.48752	ZNF17
1554152_a_at	0.8394	0.00138	-3.64665	-2.385	-2.70286	OGDH
205488_at	0.8394	0.00143	3.63335	-2.398	2.43993	GZMA
1552436_a_at	0.8394	0.00143	3.63306	-2.398	2.21572	CDH23
1560111_at	0.8394	0.00143	3.63281	-2.398	2.92316
1560706_at	0.8394	0.00144	3.63009	-2.401	2.62976
238286_at	0.8394	0.00145	3.62596	-2.405	2.27435	SPG7
1562886_at	0.8394	0.00146	3.62452	-2.407	2.99955
1559607_s_at	0.8394	0.00147	3.62014	-2.411	2.12971	GBP6
1560522_at	0.8394	0.00156	3.59749	-2.434	2.10422	DLGAP1-AS3
231244_at	0.8394	0.00157	-3.593	-2.438	-2.45643
219924_s_at	0.8394	0.00158	3.59039	-2.441	2.26739	ZMYM6
233500_x_at	0.8394	0.00161	3.58457	-2.447	2.0266	CLEC2D
217513_at	0.8394	0.00161	3.58271	-2.449	2.64745	MILR1
1560614_at	0.8394	0.00162	3.58042	-2.451	2.03579
207609_s_at	0.8394	0.00163	3.57817	-2.453	2.43958	CYP1A2
1562537_at	0.8394	0.00164	3.57603	-2.455	2.01022	FCER1A
206905_s_at	0.8394	0.00164	3.57506	-2.456	2.17712	MATN1
1554790_at	0.8394	0.00164	3.57476	-2.457	3.18698	ZSCAN20
1555009_a_at	0.8394	0.00165	3.57415	-2.457	2.44268	SYNJ2
216854_at	0.8394	0.00167	3.56909	-2.462	1.71446	GDF11
221182_at	0.8394	0.00169	-3.56365	-2.468	-2.31229	MROH9
215441_at	0.8394	0.0017	3.55999	-2.471	2.47515
1558652_at	0.8394	0.00172	3.55601	-2.475	2.40446	KANSL3
220894_x_at	0.8394	0.00173	3.55457	-2.477	2.46329	PRDM12
219567_s_at	0.8394	0.00173	3.55265	-2.479	2.70843	EXO5
201813_s_at	0.8394	0.00174	-3.55064	-2.481	-1.72034	TBC1D5
243806_at	0.8394	0.00175	3.54992	-2.481	2.07625
243445_at	0.8394	0.00175	3.54903	-2.482	2.23875	BNC2
1559722_at	0.8394	0.00177	3.54412	-2.487	3.48874
1561324_at	0.8394	0.00177	3.5441	-2.487	2.74144
211253_x_at	0.8394	0.00178	3.54298	-2.488	1.80021	PYY
229619_at	0.8394	0.00179	3.53997	-2.491	1.83827	FOLR2
1569927_at	0.8394	0.00179	3.53903	-2.492	2.9328
232568_at	0.8394	0.0018	3.53709	-2.494	3.26399	MGC24103
222767_s_at	0.8394	0.0018	3.53671	-2.495	1.85675	C12orf49
219214_s_at	0.8394	0.00187	3.52056	-2.511	2.20083	NT5C
238837_at	0.8394	0.00189	3.51717	-2.514	1.87297	PHF8
242061_at	0.8394	0.00191	3.51297	-2.519	2.20517	RSPO2
201644_at	0.8394	0.00192	3.51176	-2.52	1.88608	TSTA3
235160_at	0.8394	0.00192	3.51033	-2.521	2.51025	ATF7
241842_x_at	0.8394	0.00193	3.50924	-2.522	2.09876	C19orf45
1567457_at	0.8394	0.00196	-3.50315	-2.528	-2.44443	RAC1
235876_at	0.8394	0.00196	3.5015	-2.53	2.16582	TMEM218
224550_s_at	0.8394	0.00197	3.50052	-2.531	2.17343	MRVI1
224441_s_at	0.8394	0.00198	-3.49813	-2.534	-2.19498	USP45
240185_at	0.8394	0.00199	3.49686	-2.535	2.38859	LOC100147773
235778_s_at	0.8394	0.00199	3.49546	-2.536	1.88462	ANKRD44
219795_at	0.8394	0.00199	3.49522	-2.536	2.07375	SLC6A14
206998_x_at	0.8394	0.002	3.49441	-2.537	2.07143	PRB3
207696_at	0.8394	0.00201	-3.49153	-2.54	-3.02769	FUT9
1561076_at	0.8557	0.00208	3.47698	-2.555	2.40793
1563802_at	0.8557	0.0021	3.47429	-2.557	2.20026	LINC01226
1570221_at	0.8557	0.0021	3.47425	-2.558	2.9022
217056_at	0.864	0.00221	3.45315	-2.579	2.30172	TRD
219340_s_at	0.864	0.00221	3.45194	-2.58	2.18221	CLN8
1562307_at	0.864	0.00223	3.44901	-2.583	3.32505
214918_at	0.864	0.00224	3.44687	-2.585	2.78862	HNRNPM
217919_s_at	0.864	0.00225	-3.4448	-2.587	-2.0977	MRPL42
206665_s_at	0.864	0.00226	3.44406	-2.588	2.29506	BCL2L1
236917_at	0.864	0.00226	-3.44364	-2.588	-2.13039	LRRC34
236379_at	0.864	0.00227	3.44207	-2.59	2.74525
205275_at	0.864	0.00227	3.44133	-2.591	2.20184	GTPBP1
237647_at	0.864	0.00228	3.44041	-2.592	2.55895	GHRL
239994_at	0.8658	0.00233	3.43138	-2.601	2.1083
235102_x_at	0.8658	0.00236	-3.42561	-2.607	-2.2014
216941_s_at	0.8658	0.00237	3.42292	-2.609	2.37525	TAF1B
240856_at	0.8658	0.00238	-3.4211	-2.611	-2.1868	FFAR4
237082_at	0.8658	0.00239	3.41955	-2.613	1.92641
203902_at	0.8658	0.0024	3.41758	-2.615	2.50718	HEPH
243688_at	0.8658	0.00242	-3.41559	-2.617	-2.16546	LOC90768
243616_at	0.8658	0.00243	3.41305	-2.619	2.22956
206612_at	0.8658	0.00245	3.40912	-2.623	1.98891	CACNG1
236232_at	0.8658	0.00247	3.40603	-2.626	1.95468	STX4
1555526_a_at	0.8658	0.00248	-3.40491	-2.627	-2.42972	SEPT6
201148_s_at	0.8658	0.00248	-3.40397	-2.628	-1.79872	TIMP3
210177_at	0.8658	0.00249	3.40368	-2.629	2.16939	TRIM15
230900_at	0.8658	0.00252	-3.39853	-2.634	-1.98099	CCDC110
217659_at	0.8658	0.00252	3.39842	-2.634	2.55719
228431_at	0.8746	0.0026	3.38561	-2.647	2.11335	NFYA
242833_at	0.8746	0.0026	-3.38526	-2.647	-2.03713
243888_at	0.8746	0.00263	-3.38027	-2.652	-1.76555
204124_at	0.8746	0.00264	-3.37858	-2.654	-1.71443	SLC34A2
244858_at	0.8746	0.00267	3.37445	-2.658	2.29621	TGIF1
1554908_at	0.8746	0.00267	3.37401	-2.659	1.84742	HYDIN
217625_x_at	0.8746	0.00268	3.37264	-2.66	2.11987
208729_x_at	0.8746	0.00268	3.37221	-2.66	1.90936	HLA-B
233533_at	0.8746	0.00269	3.37131	-2.661	2.44736	KRTAP1-5
217597_x_at	0.8818	0.00273	3.36545	-2.667	1.73534	RAB40B
218835_at	0.8837	0.00275	3.36209	-2.671	1.67702	SFTPA2
229214_at	0.8866	0.00279	3.35614	-2.677	2.28348
242513_x_at	0.8866	0.00281	-3.35344	-2.679	-3.2395	KIAA2018
76897_s_at	0.8866	0.00282	3.35126	-2.681	2.47301	FKBP15
244330_at	0.8866	0.00283	3.34982	-2.683	2.09461
208831_x_at	0.8866	0.00284	-3.34865	-2.684	-2.0944	SUPT6H
1569237_at	0.8935	0.00288	-3.34306	-2.69	-2.44706
1553923_at	0.8961	0.00291	3.33817	-2.695	1.88215	SLC22A24
204961_s_at	0.8961	0.00292	3.33703	-2.696	2.03655	NCF1C///NCF1B///NCF1
223986_x_at	0.8961	0.00294	3.3341	-2.699	2.09261	DMRT2
1553995_a_at	0.8961	0.00295	3.33244	-2.7	2.23164	NT5E
1554938_a_at	0.9081	0.00301	3.3246	-2.708	1.917	ACOT11
241408_at	0.9092	0.00303	3.32181	-2.711	1.8919	CRIPAK
238758_at	0.9117	0.00313	3.3072	-2.726	2.22
215200_x_at	0.9117	0.00314	3.30675	-2.726	1.80576
1559254_at	0.9117	0.00317	3.30271	-2.73	1.94088	LINC00162
1552860_at	0.9117	0.00318	3.30104	-2.732	2.49444	TCEB3C
235739_at	0.9117	0.00319	3.29984	-2.733	1.81775
1561965_at	0.9117	0.00323	3.29405	-2.739	3.0472	SNRPB2
228411_at	0.9117	0.00326	3.29022	-2.743	2.08085	PARD3B
212841_s_at	0.9117	0.00327	3.28957	-2.744	1.81337	PPFIBP2
234194_at	0.9117	0.00327	3.28901	-2.744	2.82017
1568832_a_at	0.9117	0.00328	3.28869	-2.745	2.64639
215650_at	0.9117	0.0033	-3.28566	-2.748	-2.1882
244843_x_at	0.9117	0.00331	3.28484	-2.748	2.35702
1560230_at	0.9117	0.00331	3.28401	-2.749	2.62123
237446_at	0.9117	0.00332	3.28353	-2.75	2.09105
1558577_at	0.9117	0.00333	3.28181	-2.752	2.16578	LOC148709
1554163_at	0.9117	0.00334	3.27999	-2.753	2.44947	TWIST2
206316_s_at	0.9117	0.00335	3.27911	-2.754	1.86124	KNTC1
243617_at	0.9117	0.00338	3.27517	-2.758	2.7821	ZNF827
227645_at	0.9117	0.0034	3.27288	-2.761	1.99077	PIK3R5
241047_at	0.9117	0.0034	3.27266	-2.761	2.12648	CASC15
204317_at	0.9117	0.00341	3.2715	-2.762	2.03972	GTSE1
205634_x_at	0.9117	0.00344	-3.26801	-2.765	-1.48119	ZDHHC24
229071_at	0.9117	0.00349	-3.2619	-2.772	-1.5557	C17orf100
1559989_at	0.9117	0.00351	3.26031	-2.773	1.71528	TPM4
220103_s_at	0.9117	0.00351	-3.25991	-2.774	-2.39897	MRPS18C
1564672_at	0.9117	0.00354	3.25679	-2.777	3.0019
1570441_at	0.9117	0.00355	3.25532	-2.778	3.03231	NAPB
230775_s_at	0.9117	0.00356	3.2535	-2.78	1.81017	SPG20
231702_at	0.9117	0.00359	3.25045	-2.783	1.901	TDO2
227302_s_at	0.9117	0.00359	3.24984	-2.784	2.02869	LLGL1///FLII
220234_at	0.9117	0.00362	-3.24697	-2.787	-2.07462	CA8
1552788_a_at	0.9117	0.00364	3.24486	-2.789	2.19139	HELB
231488_at	0.9117	0.00364	-3.2442	-2.79	-1.86208	OTP
244493_at	0.9117	0.00365	-3.24296	-2.791	-2.91903	GPR22
233376_at	0.9117	0.00368	3.23965	-2.794	1.98465
1557755_at	0.9117	0.00368	3.2395	-2.794	1.99937	CEP128
204606_at	0.9117	0.00373	3.23469	-2.799	1.69352	CCL21
208283_at	0.9117	0.00376	3.23052	-2.803	2.54688	GAGE1
1565700_at	0.9117	0.00377	3.22932	-2.805	2.30308
239172_x_at	0.9117	0.00378	3.22878	-2.805	2.13108	MDFIC
219274_at	0.9117	0.0038	3.22646	-2.807	2.20401	TSPAN12
1561863_a_at	0.9117	0.0038	-3.22637	-2.808	-2.30656
239302_s_at	0.9117	0.00381	3.22528	-2.809	2.10221	LOC100506922
240564_x_at	0.9117	0.00383	3.22354	-2.81	2.44553
204255_s_at	0.9117	0.00384	3.22163	-2.812	2.45144	VDR
205524_s_at	0.9117	0.00386	3.21949	-2.814	2.11418	HAPLN1
1556494_at	0.9117	0.00393	-3.21259	-2.821	-1.75407	LINC01365
216951_at	0.9117	0.00395	3.20976	-2.824	1.88271	FCGR1A
1560990_a_at	0.9117	0.00401	3.20397	-2.83	2.07217
1553028_at	0.9117	0.00401	3.20393	-2.83	2.16923	GPR156
65884_at	0.9117	0.00402	3.20309	-2.831	1.60607	MAN1B1
1563189_at	0.9117	0.00403	3.20131	-2.833	2.44249
1570146_at	0.9117	0.00407	3.19718	-2.837	2.19941
243758_at	0.9117	0.00408	3.1964	-2.838	1.97388	CCDC37
230545_at	0.9117	0.00409	3.19571	-2.838	1.78966	PARD3-AS1
240293_at	0.9117	0.00411	3.19377	-2.84	2.19665	CCDC153
208291_s_at	0.9117	0.00414	3.19047	-2.844	2.41536	TH
1562391_at	0.9117	0.0042	3.184	-2.85	1.97337	B3GALNT2
237199_at	0.9117	0.00423	3.18158	-2.853	1.6518
233578_at	0.9117	0.00424	3.18056	-2.854	2.31243	C1orf101
210382_at	0.9117	0.00425	3.17935	-2.855	1.72716	SCTR
230431_at	0.9117	0.00426	3.17861	-2.856	2.03751	LOC100506022
89977_at	0.9117	0.00426	3.17806	-2.856	2.3013	ACSM5
1569818_at	0.9117	0.0043	3.17423	-2.86	2.27746
1561151_a_at	0.9117	0.00431	-3.17358	-2.861	-2.75349
1564945_at	0.9117	0.00431	3.17343	-2.861	1.99863	TBX20
231965_at	0.9117	0.00433	3.17106	-2.863	2.27074	PCED1A
1559434_at	0.9117	0.00434	3.17041	-2.864	3.47992
210447_at	0.9117	0.00435	3.16989	-2.865	2.11778	GLUD2
207225_at	0.9117	0.00435	-3.16956	-2.865	-1.88351	AANAT
1553363_at	0.9117	0.0044	-3.16469	-2.87	-2.31328	C6orf195
217054_at	0.9117	0.00443	3.16225	-2.872	2.20596	MUC3A
240969_at	0.9117	0.00443	-3.16164	-2.873	-1.80307
1564559_at	0.9117	0.00444	3.16116	-2.873	1.89419	LOC728073
223505_s_at	0.9117	0.00444	-3.16063	-2.874	-2.01136	DNAJC27
244374_at	0.9117	0.00446	3.15932	-2.875	2.12195	TINCR
233634_at	0.9117	0.00446	3.15903	-2.875	2.75312	MARVELD3
234275_at	0.9117	0.00447	3.15798	-2.877	1.80517
233167_at	0.9117	0.00448	-3.15745	-2.877	-2.47264	SELO
1567247_at	0.9117	0.00449	3.15637	-2.878	2.52874	OR5H1
228323_at	0.9117	0.0045	3.15532	-2.879	2.08089	CASC5
220354_at	0.9117	0.00456	3.14994	-2.885	1.9282	MCF2L-AS1
216462_at	0.9117	0.00456	3.14941	-2.885	2.61846
1560999_a_at	0.9117	0.00458	3.1481	-2.886	2.51538
1564642_at	0.9117	0.00461	3.14538	-2.889	1.77282	RUNX1T1
1553673_at	0.9117	0.00463	-3.1432	-2.891	-2.10686	STK35
217566_s_at	0.9117	0.00464	3.14198	-2.893	2.57455	TGM4
237046_x_at	0.9117	0.00465	-3.14162	-2.893	-1.48118	IL34
1562949_at	0.9117	0.00465	3.14102	-2.894	2.6635	LINC00358
216132_at	0.9117	0.00466	3.14064	-2.894	2.42093
207918_s_at	0.9117	0.00466	3.1405	-2.894	1.45062	TSPY8///TSPY4///TSPY3///TSPY1
210223_s_at	0.9117	0.00466	3.14042	-2.894	2.78049	MR1
224406_s_at	0.9117	0.00466	3.13999	-2.895	1.83787	FCRL5
1569406_at	0.9117	0.00469	3.13796	-2.897	2.53366
1558867_at	0.9117	0.00471	-3.13584	-2.899	-2.26003	DSE
229042_s_at	0.9117	0.00471	3.1355	-2.899	2.80613	DYNC1H1
1553304_at	0.9117	0.00473	3.13445	-2.9	2.22146	LSM14B
211414_at	0.9117	0.00473	-3.13405	-2.901	-1.95384	GLS
230819_at	0.9117	0.00474	3.1332	-2.902	2.01415	C2CD4C
230027_s_at	0.9117	0.00474	3.13299	-2.902	1.46159	MRPL43
1563115_at	0.9117	0.00477	3.13028	-2.904	2.32409
214253_s_at	0.9117	0.00479	-3.12871	-2.906	-1.92429	DTNB
1555019_at	0.9117	0.00479	3.12851	-2.906	1.62204	CDHR1
220710_at	0.9117	0.00481	3.12705	-2.908	2.70531	ANP32A-IT1
216113_at	0.9117	0.00482	3.12587	-2.909	1.7469	ABI2
239371_at	0.9117	0.00484	3.12447	-2.91	2.49802
207270_x_at	0.9117	0.00484	3.12394	-2.911	2.09548	CD300C
206617_s_at	0.9117	0.00487	3.12198	-2.913	1.9102	RENBP
202932_at	0.9117	0.00488	3.12122	-2.914	2.22472	YES1
209571_at	0.9117	0.00494	3.11559	-2.919	2.17624	CIR1
1552586_at	0.9117	0.00494	3.11549	-2.919	1.98647	TRPV3
1559821_at	0.9117	0.00496	3.11376	-2.921	1.94785
1568856_at	0.9117	0.005	-3.11052	-2.924	-1.78725	NBR1
207337_at	0.9117	0.00501	3.10947	-2.925	2.40534	CTAG2
1570300_at	0.9117	0.00502	3.10922	-2.926	3.03802
231049_at	0.9117	0.00502	3.10856	-2.926	2.43591
1570285_at	0.9117	0.00504	3.10744	-2.927	2.25207	LOC101927851
233828_at	0.9117	0.00504	3.10697	-2.928	2.82855
233613_x_at	0.9117	0.00504	-3.1068	-2.928	-2.46782	REXO2
243883_at	0.9117	0.00506	3.10525	-2.93	1.63882	MMP15
237962_x_at	0.9117	0.00508	3.10399	-2.931	2.67255
234249_at	0.9117	0.00509	3.10333	-2.932	1.9539
224006_at	0.9117	0.0051	3.10186	-2.933	1.96084
233383_at	0.9117	0.00512	3.10029	-2.935	2.21221
225143_at	0.9117	0.00513	3.0997	-2.935	1.97456	SFXN4
1555454_at	0.9117	0.00514	-3.09859	-2.936	-2.20175	LITAF
1554473_at	0.9117	0.00516	3.09741	-2.938	1.70086	SRGAP1
234713_x_at	0.9117	0.00518	3.09582	-2.939	2.25641
206252_s_at	0.9117	0.00519	3.09509	-2.94	2.52381	AVPR1A
206670_s_at	0.919	0.00525	-3.08972	-2.945	-1.52946	GAD1
233922_at	0.919	0.00528	3.08775	-2.947	2.13262
1554973_a_at	0.919	0.00531	3.08535	-2.95	2.14085	ZBTB26
228510_at	0.919	0.00531	-3.08514	-2.95	-1.73713	ATAT1
1555614_at	0.919	0.00531	-3.08493	-2.95	-1.87977	SUGT1P1
202400_s_at	0.919	0.00534	3.08226	-2.953	2.0594	SRF
234228_at	0.919	0.00539	3.07883	-2.956	2.4973
1570447_at	0.919	0.00544	3.07508	-2.96	2.17252	LINC00452
241440_at	0.919	0.00544	3.07493	-2.96	2.05263	LOC440982
238655_at	0.919	0.00545	3.07421	-2.961	1.96784	ACAD10
217019_at	0.919	0.00547	3.07221	-2.963	2.00634	RPS4XP6///RPS4X
239367_at	0.919	0.00548	-3.07151	-2.964	-1.90345	BDNF
216957_at	0.919	0.0055	3.07045	-2.965	1.89739	USP22
1567256_at	0.919	0.00551	3.06935	-2.966	2.18922	OR1J2
227756_at	0.919	0.00555	-3.0665	-2.969	-1.81921	FAM81A
1570491_at	0.919	0.00556	3.0651	-2.97	1.97892
235269_at	0.919	0.00563	-3.06008	-2.975	-1.58909	FAM83F
1552680_a_at	0.919	0.00564	3.05909	-2.976	2.33601	CASC5
242699_at	0.919	0.00566	3.05803	-2.977	1.27692
203704_s_at	0.919	0.00568	3.05628	-2.979	2.33348	RREB1
210458_s_at	0.919	0.0057	-3.0548	-2.981	-2.01729	TANK
206673_at	0.919	0.00571	-3.05432	-2.981	-1.54628	GPR176
1552877_s_at	0.919	0.00571	3.05407	-2.981	2.14387	LINC00334
231746_at	0.919	0.00573	-3.05282	-2.982	-1.83523	MIXL1
208465_at	0.919	0.00574	-3.0521	-2.983	-1.89096	GRM2
207075_at	0.919	0.00575	3.0513	-2.984	1.92446	NLRP3
1568820_a_at	0.919	0.00577	3.04937	-2.986	1.92416	BEND6
1563296_at	0.919	0.00578	3.04922	-2.986	2.03725	LINC00572
233630_at	0.919	0.00579	3.04812	-2.987	2.04645	CDS2
244431_at	0.919	0.0058	3.04745	-2.988	2.32619	KLLN
220088_at	0.919	0.00581	3.0467	-2.989	2.39659	C5AR1
221211_s_at	0.919	0.00582	3.04589	-2.989	1.96533	MAP3K7CL
218145_at	0.919	0.00583	-3.0453	-2.99	-1.86726	TRIB3
214856_at	0.919	0.00584	3.04455	-2.991	1.83543	SPTBN1
1558603_at	0.919	0.00584	3.04438	-2.991	2.36438	PLGLB2
235955_at	0.919	0.00588	3.04147	-2.994	2.27386	MARVELD2
216703_at	0.919	0.00588	3.04146	-2.994	1.98801
215798_at	0.919	0.00589	3.04072	-2.995	1.76932	ALDH1L1
1558743_at	0.919	0.0059	-3.04034	-2.995	-2.3432	ZNF620
216040_x_at	0.919	0.00593	3.03783	-2.998	2.46184
1561281_a_at	0.919	0.00598	-3.03465	-3.001	-2.13103	LEMD1-AS1
240537_s_at	0.919	0.006	-3.03289	-3.003	-1.51273	CDIPT-AS1
1552637_at	0.919	0.00605	3.02943	-3.006	1.89468	PTPN11
1556238_at	0.919	0.0061	-3.02565	-3.01	-2.12245
1558418_at	0.919	0.00614	3.02308	-3.012	2.34413
243306_s_at	0.919	0.00614	3.02304	-3.012	2.55543	GCC1
234711_s_at	0.919	0.00615	3.02246	-3.013	2.21012	BCORL1
241493_at	0.919	0.0062	-3.01906	-3.016	-1.6412
1562696_at	0.919	0.00621	-3.01828	-3.017	-1.9388	FAM155A-IT1
1566544_at	0.919	0.00626	3.0147	-3.021	2.45671
1565807_at	0.919	0.00631	3.01154	-3.024	2.00285
206924_at	0.919	0.00632	3.01077	-3.025	1.82961	IL11
216532_x_at	0.919	0.00633	3.00976	-3.026	1.9324
243613_at	0.919	0.00635	-3.00857	-3.027	-2.19189	DENND5B
1555385_at	0.919	0.00636	-3.00817	-3.027	-1.62775	B4GALNT1
206824_at	0.919	0.00637	3.00762	-3.028	2.31743	CES1P1
237143_at	0.919	0.00639	-3.00592	-3.03	-1.73913
224228_s_at	0.919	0.0064	3.00571	-3.03	2.25435	PRDM7
1564438_at	0.919	0.0064	3.00548	-3.03	2.38286
237612_at	0.919	0.0064	-3.00535	-3.03	-1.72884	SLC14A2-AS1
216263_s_at	0.919	0.00641	3.00465	-3.031	1.72679	NGDN
243884_at	0.919	0.00641	3.0044	-3.031	1.78072	TEX26
230583_s_at	0.919	0.00643	3.00346	-3.032	1.98287	LOC100287728///ZNF75D
1554041_at	0.919	0.00648	2.99993	-3.036	2.32711	TMEM239
209850_s_at	0.919	0.0065	2.99863	-3.037	1.52633	CDC42EP2
214606_at	0.919	0.00655	2.99525	-3.04	2.11587	TSPAN2
230844_at	0.919	0.00658	2.99362	-3.042	2.08776	LOC440934
233255_s_at	0.919	0.00659	2.99274	-3.043	1.80887	BIVM
1556030_at	0.919	0.00659	2.99271	-3.043	1.90553	SMTN
228591_at	0.919	0.0066	2.99224	-3.043	1.50717	TNRC6C
242587_at	0.919	0.00662	-2.99112	-3.045	-1.80506	SLC9A9
237784_at	0.919	0.00664	2.98975	-3.046	2.22023	SUB1
1570162_at	0.919	0.00664	-2.98934	-3.046	-1.74325	C14orf91
210189_at	0.919	0.00669	2.98615	-3.05	1.66403	HSPA1L
233253_at	0.919	0.0067	2.98552	-3.05	2.09736
239360_at	0.919	0.00671	2.98503	-3.051	1.87199
240480_at	0.919	0.00671	-2.985	-3.051	-2.22141	TINAG
202438_x_at	0.919	0.00671	-2.98482	-3.051	-1.54431	IDS
236272_at	0.919	0.00672	2.9845	-3.051	1.89819	UNC119B
1560285_at	0.919	0.00673	2.9837	-3.052	2.24414
213409_s_at	0.919	0.00673	2.98361	-3.052	2.28662	RHEB
230760_at	0.919	0.00673	-2.98356	-3.052	-2.7423	ZFY
204989_s_at	0.919	0.00674	2.98314	-3.053	1.64474	ITGB4
209837_at	0.919	0.00675	-2.98265	-3.053	-1.77888	AP4M1
201506_at	0.919	0.00678	2.98067	-3.055	1.6846	TGFBI
224706_at	0.919	0.00678	2.98048	-3.055	1.45156	KIAA2013
210419_at	0.919	0.00681	2.9788	-3.057	1.78841	BARX2
215559_at	0.919	0.00682	2.97818	-3.058	1.88381	ABCC6
1570439_at	0.919	0.00683	2.97724	-3.058	2.60537
1553620_at	0.919	0.00688	-2.9741	-3.062	-1.94093	TRIM42
1566608_at	0.919	0.0069	2.97293	-3.063	2.2848
236378_at	0.919	0.00693	-2.97121	-3.065	-1.83563	CIB4
242095_at	0.919	0.00694	2.97086	-3.065	1.91098
1569573_at	0.919	0.00698	2.96813	-3.068	2.21202
240019_at	0.919	0.00699	2.96732	-3.068	2.20587
208422_at	0.919	0.00701	-2.96636	-3.069	-2.05605	MSR1
237595_at	0.919	0.00701	2.96633	-3.069	1.75883
207474_at	0.919	0.00701	2.96605	-3.07	2.13324	SNRK
202504_at	0.919	0.00702	-2.96593	-3.07	-1.753	TRIM29
214310_s_at	0.919	0.00707	-2.96238	-3.073	-2.06457	ZFPL1
238202_at	0.919	0.0071	-2.96102	-3.075	-1.82419
213719_s_at	0.919	0.00712	-2.95992	-3.076	-2.1976	SMARCA4
243873_at	0.919	0.00712	2.95945	-3.076	2.00927
243125_x_at	0.919	0.00714	2.95866	-3.077	1.96187
1569599_at	0.919	0.00714	2.95863	-3.077	2.81635	SAMSN1
220902_at	0.919	0.00714	2.9582	-3.078	1.95694
1556325_at	0.919	0.00717	2.95686	-3.079	2.46325	FILIP1
216782_at	0.919	0.00717	2.9568	-3.079	2.24956
209220_at	0.919	0.00718	2.95584	-3.08	1.99467	GPC3
216683_at	0.919	0.00721	2.95444	-3.081	1.83733
219880_at	0.919	0.00721	2.95409	-3.082	2.02747	LOC100507619
221157_s_at	0.919	0.00727	2.95053	-3.085	2.12429	FBXO24
1555500_s_at	0.919	0.00727	2.95038	-3.085	1.85226	SLC2A4RG
220737_at	0.919	0.00731	2.94801	-3.088	1.80019	RPS6KA6
202848_s_at	0.919	0.00732	2.94795	-3.088	1.36987	GRK6
222196_at	0.919	0.00732	2.94798	-3.088	2.42112	LOC389906
237445_at	0.919	0.00733	-2.94687	-3.089	-1.89768
233762_at	0.919	0.00735	2.94621	-3.09	2.27139
241897_at	0.919	0.00742	2.94211	-3.094	2.24039
207750_at	0.919	0.00746	2.93931	-3.097	2.10605
235936_at	0.919	0.00749	2.93756	-3.098	1.8595	LINC00925
1570302_at	0.919	0.0075	2.93704	-3.099	2.09088
208177_at	0.919	0.00755	2.93447	-3.101	1.61133	SLC34A1
215673_at	0.919	0.00756	2.93383	-3.102	2.0924	TEF
1557608_a_at	0.919	0.00758	2.93294	-3.103	1.78051	LOC284080
1555865_at	0.919	0.00758	2.93262	-3.103	1.81401	TOLLIP-AS1
222332_at	0.919	0.0076	2.93146	-3.104	2.0373
230963_at	0.919	0.00761	2.93104	-3.105	1.46618	EMX2OS
1555180_at	0.919	0.00761	2.93078	-3.105	2.12104	LOC100132686
206020_at	0.919	0.00762	-2.93029	-3.106	-2.05327	SOCS6
243346_at	0.919	0.00762	2.93018	-3.106	2.20011	LMOD3
229241_at	0.919	0.00765	2.92862	-3.107	1.99383	LDHD
220866_at	0.919	0.0077	2.9259	-3.11	1.97512	ADAMTS6
206750_at	0.919	0.00771	2.92538	-3.11	2.39504	MAFK
1570627_at	0.919	0.00773	2.9241	-3.112	2.22849	TCEB3
240624_x_at	0.919	0.00774	2.92379	-3.112	2.28792	LOC100129463
234715_at	0.919	0.00777	2.92203	-3.114	1.97052	GOLGA2P3Y///GOLGA2P2Y
224133_at	0.919	0.00779	2.921	-3.115	1.48851
236157_at	0.919	0.00779	-2.92064	-3.115	-1.68224	RBM14
1562532_at	0.919	0.00782	2.91936	-3.116	1.60893
241855_s_at	0.919	0.00784	2.91833	-3.118	2.11009
1570263_at	0.919	0.00788	2.91573	-3.12	1.66307
233239_at	0.919	0.0079	2.91477	-3.121	2.56988
207440_at	0.919	0.00791	2.91415	-3.122	2.1615	SLC35A2
226564_at	0.919	0.00792	2.91359	-3.122	1.73172	ZFAT
37547_at	0.919	0.008	-2.90948	-3.126	-1.87857	BBS9
230086_at	0.919	0.00801	-2.90907	-3.127	-1.86367	FNBP1
215231_at	0.919	0.00801	2.90882	-3.127	1.31394	PRKAG2
204964_s_at	0.919	0.00804	2.90721	-3.129	1.50333	SSPN
229845_at	0.919	0.00807	-2.9054	-3.13	-2.14273	MAPKAP1
1564796_at	0.919	0.00809	2.90474	-3.131	1.94742	EMP1
1553802_a_at	0.919	0.0081	-2.90412	-3.132	-1.7124	SOX3
216759_at	0.919	0.00813	2.90218	-3.134	1.97808	HRASLS2
215850_s_at	0.919	0.00814	2.90208	-3.134	1.89111	NDUFA5
234683_at	0.919	0.00814	2.90178	-3.134	1.9026	KRTAP4-6
210355_at	0.919	0.00815	-2.90161	-3.134	-1.91783	PTHLH
242007_at	0.919	0.00815	-2.90156	-3.134	-1.92332
240212_at	0.919	0.00815	2.90126	-3.135	1.92609
1557543_at	0.919	0.00816	2.90097	-3.135	2.49517
1560132_a_at	0.919	0.00817	2.90031	-3.136	1.60438
220849_at	0.919	0.00819	2.89908	-3.137	2.39804	LOC79999
227791_at	0.919	0.00823	-2.89711	-3.139	-1.66601	SLC9A9
1554930_a_at	0.919	0.00823	2.89702	-3.139	1.6231	FUT8
230896_at	0.919	0.00824	-2.89682	-3.139	-1.88901	BEND4
204008_at	0.919	0.00825	-2.89591	-3.14	-1.79501	DNAL4
237549_at	0.919	0.00827	2.8949	-3.141	2.23202
1554618_at	0.919	0.0083	2.89322	-3.143	1.61505	AGFG2
225402_at	0.919	0.0083	-2.89319	-3.143	-1.81277	TP53RK
205965_at	0.919	0.00832	2.89266	-3.143	1.87002	BATF
243040_at	0.919	0.00832	2.89228	-3.144	2.07074
202855_s_at	0.919	0.00834	-2.89159	-3.144	-1.75542	SLC16A3
216880_at	0.919	0.00834	2.8912	-3.145	1.98115	RAD51B
238284_at	0.919	0.00836	-2.89058	-3.145	-1.90152	LOC100506154
237656_at	0.919	0.00837	2.88996	-3.146	2.38984	WWC2
1559039_at	0.919	0.00838	2.88923	-3.147	2.10914	DHX36
1567379_at	0.919	0.0084	2.88805	-3.148	2.35202
235707_at	0.919	0.00841	2.8877	-3.148	1.85589	SMIM13
1552977_a_at	0.919	0.00842	2.88724	-3.149	1.99512	CNPY3
1566499_at	0.919	0.00842	2.88719	-3.149	1.79286
226937_at	0.919	0.00842	2.88707	-3.149	2.00863	CRLS1
205595_at	0.919	0.00845	2.88587	-3.15	1.62634	DSG3
1568997_at	0.919	0.00846	2.88528	-3.151	2.06782	POLR1E
219651_at	0.919	0.00851	2.88286	-3.153	2.2086	DPPA4
231105_at	0.919	0.00852	-2.88234	-3.154	-1.55516
244350_at	0.919	0.00853	2.88151	-3.154	2.22674	MYO10
1557301_a_at	0.919	0.00854	2.88111	-3.155	2.58462
201829_at	0.919	0.00855	2.88049	-3.155	1.30605	NET1
242808_at	0.919	0.00855	2.88039	-3.155	1.90823
232346_at	0.919	0.00856	2.88011	-3.156	1.7471	LOC388692
242659_at	0.919	0.00858	2.87925	-3.157	2.16924
227515_at	0.919	0.00858	2.8792	-3.157	1.83389	STAMBP
225301_s_at	0.919	0.00858	2.87908	-3.157	1.75921	MYO5B
216595_at	0.919	0.0086	2.87802	-3.158	2.38313	FAM186A
227249_at	0.919	0.00862	2.87716	-3.159	1.75244	NDE1
202581_at	0.919	0.00862	-2.87682	-3.159	-1.6961	HSPA1B///HSPA1A
242187_s_at	0.919	0.00863	2.87656	-3.159	1.90306	TNRC18
1563641_a_at	0.919	0.00863	2.87638	-3.159	1.76041	SNX20
228815_s_at	0.919	0.00868	2.87406	-3.162	2.46606	REPIN1
214808_at	0.919	0.00868	2.87404	-3.162	1.7662
240884_at	0.919	0.00869	2.87343	-3.162	1.85341	CCDC14
240799_at	0.919	0.0087	2.87329	-3.163	2.31371	SLC35F4
202661_at	0.919	0.00872	-2.87203	-3.164	-1.94395	ITPR2
214500_at	0.919	0.00872	-2.87198	-3.164	-1.79088	H2AFY
1570412_at	0.919	0.00874	2.87126	-3.165	2.57852
211381_x_at	0.919	0.00875	2.87069	-3.165	1.45986	SPAG11B
1554805_at	0.919	0.00876	2.87005	-3.166	1.55197	CLDN19
231169_at	0.919	0.00882	2.86694	-3.169	1.20999
216302_at	0.919	0.00886	2.86514	-3.171	1.84991	LOC649330///HNRNPCL2///HNRNPCL1///HNRNPC
236706_at	0.919	0.00887	2.8648	-3.171	1.74605	LYG1
230401_at	0.919	0.00889	2.86354	-3.172	1.52959
243193_at	0.919	0.00897	2.85971	-3.176	2.36913
244135_at	0.919	0.00898	2.85923	-3.177	2.21412	LOC101929229
240302_at	0.919	0.00899	2.85857	-3.177	1.98118
216286_at	0.919	0.00905	2.85592	-3.18	1.99575
221438_s_at	0.919	0.00906	2.85558	-3.18	1.81879	TEX12
236096_at	0.919	0.00906	-2.85551	-3.18	-1.84447	SIPA1L3
239724_at	0.919	0.00906	-2.85537	-3.18	-1.94504
229161_at	0.919	0.00907	2.85507	-3.181	1.46326	IQCG
1562425_at	0.919	0.00907	2.855	-3.181	1.31729	FARP1
208268_at	0.919	0.00908	2.8545	-3.181	2.64815	ADAM28
220176_at	0.919	0.00913	2.85206	-3.184	1.55714	NUBPL
1569700_s_at	0.919	0.00915	2.85112	-3.185	1.69473	AK7
1560758_at	0.919	0.00915	2.85106	-3.185	2.74361
209823_x_at	0.919	0.00917	2.8502	-3.186	1.6531	HLA-DQB1
244279_at	0.919	0.00918	2.84992	-3.186	2.64577	SOBP
208556_at	0.919	0.00918	2.8499	-3.186	1.74122	GPR31
239358_at	0.919	0.0092	-2.84886	-3.187	-1.99353
231598_x_at	0.919	0.00922	2.84798	-3.188	2.51194
242971_at	0.919	0.00923	2.84748	-3.188	2.31121
1570134_at	0.919	0.00923	2.84733	-3.188	1.91184
229160_at	0.919	0.00933	-2.84276	-3.193	-1.6249	MUM1L1
1564547_x_at	0.919	0.00935	2.84164	-3.194	2.19263
224360_s_at	0.919	0.00935	2.84154	-3.194	1.71184	PACSIN1
217294_s_at	0.919	0.00935	2.84151	-3.194	2.05829	ENO1
1554784_at	0.919	0.00936	-2.84147	-3.194	-1.08481	CNTN1
231316_at	0.919	0.00936	2.84122	-3.195	1.84581
1560881_a_at	0.919	0.00937	2.841	-3.195	2.27632	LINC00112
239971_at	0.919	0.00943	2.8379	-3.198	1.73748
211359_s_at	0.919	0.00943	2.83788	-3.198	1.58607	OPRM1
235025_at	0.919	0.00944	-2.83768	-3.198	-1.95973	WDR89
206174_s_at	0.919	0.00945	2.83725	-3.198	2.04618	PPP6C
215909_x_at	0.919	0.00946	-2.83663	-3.199	-1.66699	MINK1
200906_s_at	0.919	0.00947	2.83627	-3.199	1.32638	PALLD
215960_at	0.919	0.00948	-2.83593	-3.2	-1.97478	SLC5A4
208133_at	0.919	0.00949	2.83529	-3.2	1.98426	RFC1
241206_at	0.919	0.0095	-2.835	-3.201	-1.75025
240167_at	0.919	0.0095	2.8349	-3.201	1.88831	LINC01085
211087_x_at	0.919	0.0095	2.83478	-3.201	2.01753	MAPK14
1553311_at	0.919	0.00951	2.83435	-3.201	2.10324	C20orf197
218865_at	0.919	0.00953	2.83355	-3.202	1.4015	MARC1
229200_at	0.919	0.00953	2.83349	-3.202	1.69006	LOC729810
231088_at	0.919	0.00953	-2.83329	-3.202	-1.46806	MORF4L2-AS1
1562934_at	0.919	0.00954	2.83306	-3.203	2.38618	LOC101927460
1555601_at	0.919	0.00954	2.8329	-3.203	1.96653
1556923_at	0.919	0.00954	2.83277	-3.203	1.8414
226560_at	0.919	0.00955	-2.83272	-3.203	-1.39957
238854_at	0.919	0.00955	2.83261	-3.203	2.16715
1438_at	0.9211	0.00963	-2.829	-3.207	-1.77416	EPHB3
233237_at	0.9211	0.00964	2.82819	-3.208	1.77763	CTB-12O2.1
1562645_at	0.9211	0.00965	2.82806	-3.208	2.42274	LOC401176
207063_at	0.9211	0.00965	-2.82791	-3.208	-2.12424
201131_s_at	0.9211	0.00967	2.82686	-3.209	1.81644	CDH1
206302_s_at	0.9211	0.00971	-2.82531	-3.21	-1.58815	NUDT4P1///NUDT4
210663_s_at	0.9211	0.00971	2.82507	-3.211	2.07975	KYNU
240005_at	0.9211	0.00973	2.82427	-3.211	1.77129	LARP4B
233162_at	0.9211	0.00973	2.82426	-3.211	2.07361	LOC101926892
231924_at	0.9211	0.00974	-2.824	-3.212	-1.83882	LINC00958
206443_at	0.9211	0.00982	2.82047	-3.215	1.72581	RORB
216709_at	0.9211	0.00986	2.81849	-3.217	1.92896
1555202_a_at	0.9211	0.00987	-2.81798	-3.218	-1.73943	RPRD1A
1563034_at	0.9211	0.00989	2.8173	-3.218	2.46214	GPD1
215853_at	0.9211	0.00991	2.8163	-3.219	2.74026
1559481_at	0.9211	0.00992	2.8157	-3.22	1.77142	CHIC1
1557991_at	0.9211	0.00994	2.8152	-3.22	2.16413	METTL6
229541_at	0.9211	0.00994	2.815	-3.221	1.47995	HMBOX1
207722_s_at	0.9211	0.00995	-2.81475	-3.221	-1.37052	BTBD2
240101_at	0.9211	0.00995	2.81475	-3.221	2.23071	STAM-AS1
233672_s_at	0.9211	0.00998	2.8133	-3.222	2.27937
237343_at	0.9211	0.01	2.81109	-3.225	1.59271	LINC01304
235150_at	0.9211	0.01	2.81072	-3.225	1.77486	SESN3
1570117_at	0.9211	0.01	2.81039	-3.225	2.37679
210230_at	0.9211	0.0101	2.81011	-3.226	2.23219
1557285_at	0.9211	0.0101	2.80994	-3.226	3.35266
1559171_at	0.9211	0.0101	2.80983	-3.226	2.43007	MGC57346
206652_at	0.9211	0.0101	2.80982	-3.226	1.92598	ZMYM5
1556528_at	0.9211	0.0101	2.80964	-3.226	1.89644	LINC00692
224138_at	0.9211	0.0101	2.80858	-3.227	1.53692	CBX2
228498_at	0.9211	0.0101	2.80842	-3.227	2.57694	B4GALT1
210713_at	0.9216	0.0101	2.80748	-3.228	2.02392	ITSN1
240127_at	0.9225	0.0101	-2.80593	-3.23	-1.92703
223690_at	0.9225	0.0102	2.80474	-3.231	1.62548	LTBP2
234017_at	0.9225	0.0102	2.80375	-3.232	1.93947	LINC00923
202914_s_at	0.9225	0.0102	2.80268	-3.233	1.89166	ARHGEF11
209892_at	0.9225	0.0103	-2.80096	-3.235	-1.90996	FUT4
1557571_at	0.9225	0.0103	2.80058	-3.235	2.62564	VPS13D
1556931_at	0.9225	0.0103	2.79948	-3.236	1.21572	CDC42-IT1
219858_s_at	0.9225	0.0103	-2.79929	-3.236	-1.5087	MFSD6
218717_s_at	0.9225	0.0103	-2.79883	-3.237	-1.60832	LEPREL1
229759_s_at	0.9225	0.0104	2.79647	-3.239	1.81839	VEPH1
1568919_at	0.9225	0.0104	2.79594	-3.24	2.00795	LINC01492
1560715_at	0.9225	0.0104	2.79567	-3.24	2.14382	P4HA3
228078_at	0.9225	0.0104	-2.79547	-3.24	-1.79197
239757_at	0.9225	0.0104	2.79532	-3.24	2.02261	ZFAND6
215611_at	0.9225	0.0104	2.79438	-3.241	1.90242	TCF12
1556465_at	0.9225	0.0104	2.79428	-3.241	2.26671
244105_at	0.9225	0.0104	2.79411	-3.241	1.89375	WHAMMP2///WHAMMP3
232324_x_at	0.9225	0.0104	2.79319	-3.242	2.29165
215571_at	0.9225	0.0105	2.79196	-3.244	1.9097
235097_at	0.9225	0.0105	-2.79144	-3.244	-1.66962	TRMT44
228352_at	0.9225	0.0105	2.79037	-3.245	1.68334	UNC13D
237390_at	0.9225	0.0105	-2.79023	-3.245	-2.09257
235776_x_at	0.9225	0.0105	2.79011	-3.245	2.24643	LOC100507197
244110_at	0.9225	0.0105	-2.78924	-3.246	-1.5548	KMT2A
1557756_a_at	0.9225	0.0105	-2.789	-3.246	-1.48408	CEP128
229392_s_at	0.9225	0.0106	-2.7884	-3.247	-1.87343	PIK3R2
224213_at	0.9225	0.0106	2.78682	-3.249	2.0087	C14orf91
1562718_at	0.9225	0.0107	2.78474	-3.251	2.08145
239610_at	0.9225	0.0107	2.78466	-3.251	1.72577
1568865_at	0.9225	0.0107	2.7845	-3.251	1.74923	FNTB
215257_at	0.9225	0.0107	-2.7837	-3.252	-1.60265	ERGIC3
1561048_at	0.9225	0.0107	2.7826	-3.253	1.49473	RARS2
243587_x_at	0.9225	0.0107	2.78159	-3.254	1.63674
240903_at	0.9225	0.0107	2.78147	-3.254	2.07961
236681_at	0.9225	0.0107	2.78079	-3.255	1.96832	HOXD13
219014_at	0.9225	0.0108	2.78035	-3.255	1.99896	PLAC8
1558682_at	0.9225	0.0108	-2.78024	-3.255	-2.07634	HMGA2
203824_at	0.9225	0.0108	2.78014	-3.255	1.70295	TSPAN8
209713_s_at	0.9299	0.0109	-2.77594	-3.259	-2.1585	SLC35D1
227051_at	0.9302	0.0109	-2.775	-3.26	-1.90643	BACE2
229410_at	0.9302	0.0109	-2.77395	-3.261	-1.47037	SLC35E1
236100_at	0.9302	0.0109	2.77345	-3.262	1.99184	FBXO10
242868_at	0.9302	0.0109	2.77311	-3.262	1.88986
231560_at	0.9305	0.011	-2.77172	-3.264	-1.97532
1556529_a_at	0.9305	0.011	2.7716	-3.264	1.80103	LINC00692
238647_at	0.931	0.011	2.77015	-3.265	1.92287	C14orf28
214512_s_at	0.931	0.011	2.76999	-3.265	1.57614	SUB1
231811_at	0.9331	0.0111	2.76831	-3.267	1.80218	WASH1///LOC100134445///WASH7P/// WASH5P///WASH2P///WASH3P
1564753_at	0.9345	0.0111	2.76691	-3.268	2.11928
1566768_at	0.9345	0.0111	2.76564	-3.27	2.01772
1561692_at	0.9345	0.0111	2.7656	-3.27	2.00851
202884_s_at	0.9353	0.0112	2.76387	-3.271	1.67497	PPP2R1B
211325_x_at	0.9353	0.0112	2.76347	-3.272	1.31797	DSTNP2
207262_at	0.9353	0.0112	2.76194	-3.273	2.09623	APOF
237329_at	0.9353	0.0112	2.76124	-3.274	2.28099	LOC100509621
236055_at	0.9353	0.0113	2.75956	-3.276	1.67966	DQX1
244716_x_at	0.9353	0.0113	2.75919	-3.276	1.45496	TMIGD2
1569494_at	0.9353	0.0113	2.75884	-3.276	1.8518
208286_x_at	0.9353	0.0113	2.75843	-3.277	1.68511	POU5F1P4///POU5F1P3/// POU5F1B///POU5F1
215931_s_at	0.9353	0.0113	-2.7575	-3.278	-1.78697	ARFGEF2
1553114_a_at	0.9353	0.0114	2.75557	-3.28	1.82935	PTK6
1567705_at	0.9353	0.0114	2.75486	-3.28	2.07469
244382_at	0.9353	0.0114	2.75451	-3.281	2.2135
241447_at	0.9353	0.0114	2.75364	-3.282	1.88168	ING5
1553190_s_at	0.9353	0.0114	2.7533	-3.282	2.17993	PARD3B
1555189_a_at	0.9353	0.0115	-2.75243	-3.283	-1.85716	TAT
220777_at	0.9353	0.0115	2.75129	-3.284	1.7289	KIF13A
219925_at	0.9353	0.0115	-2.7508	-3.284	-1.69595	ZMYM6
232182_at	0.9353	0.0115	2.74997	-3.285	2.07568	LOC286272
234325_at	0.9353	0.0116	-2.74855	-3.287	-1.74514	M1AP
232731_x_at	0.9353	0.0116	2.7478	-3.287	2.12469	RAMP2-AS1
216243_s_at	0.9353	0.0116	2.74751	-3.288	1.75417	IL1RN
238587_at	0.9353	0.0116	2.74694	-3.288	2.1732	UBASH3B
1561164_at	0.9353	0.0116	2.74636	-3.289	1.76382
212722_s_at	0.9353	0.0117	-2.74507	-3.29	-1.64939	JMJD6
1560756_at	0.9353	0.0117	2.74453	-3.291	2.3599
240746_s_at	0.9353	0.0117	2.74448	-3.291	1.59975
1570230_at	0.9353	0.0117	2.74441	-3.291	2.1538	LOC101927884
1553229_at	0.9353	0.0117	-2.74338	-3.292	-1.70955	ZNF572
211607_x_at	0.9353	0.0117	-2.74262	-3.292	-1.49746	EGFR
203198_at	0.9353	0.0118	-2.74076	-3.294	-1.73434	CDK9
1561738_at	0.9353	0.0118	-2.7395	-3.296	-1.85466
229853_at	0.9353	0.0118	2.73906	-3.296	1.94223	KAL1
215024_at	0.9353	0.0118	2.73879	-3.296	1.64389	CCZ1B
219678_x_at	0.9353	0.0118	2.73792	-3.297	1.40409	DCLRE1C
242678_at	0.9353	0.0119	2.73727	-3.298	1.68481
202359_s_at	0.9353	0.0119	-2.73722	-3.298	-1.33081	SNX19
1558208_at	0.9353	0.0119	2.73698	-3.298	1.34837	TARDBP
228430_at	0.9353	0.0119	2.73624	-3.299	1.80679	BOLA3-AS1
244831_at	0.9353	0.0119	2.73624	-3.299	2.06565
1555839_a_at	0.9353	0.0119	-2.73607	-3.299	-1.79505	C3orf79
244814_at	0.9353	0.0119	-2.7358	-3.299	-1.59684	UGGT1
236281_x_at	0.9353	0.0119	2.73462	-3.3	1.73053	HTR7
235491_at	0.9353	0.012	2.73352	-3.301	2.19175	ZBTB10
244499_at	0.9353	0.012	2.73149	-3.303	1.67006	THAP2
229352_at	0.9353	0.012	-2.73147	-3.303	-2.10345	SPESP1
1552377_s_at	0.9353	0.012	2.7306	-3.304	1.72554	TVP23C
234399_at	0.9353	0.0121	2.73019	-3.305	1.85334
1562250_at	0.9353	0.0121	2.73006	-3.305	2.60239
220888_s_at	0.9353	0.0121	2.72987	-3.305	1.874	CASS4
1563696_at	0.9353	0.0121	2.72984	-3.305	1.51366	HSD17B4
212065_s_at	0.9353	0.0121	2.72981	-3.305	2.24412	USP34
1556783_a_at	0.9353	0.0121	2.72976	-3.305	2.24743
1553489_a_at	0.9353	0.0121	2.72925	-3.306	1.60456	TEKT5
242491_at	0.9353	0.0121	2.72883	-3.306	1.59226
211491_at	0.9353	0.0121	2.72786	-3.307	1.94261	ADRA1A
207656_s_at	0.9353	0.0121	-2.72729	-3.308	-1.84743	ACOX1
217095_x_at	0.9353	0.0122	2.72557	-3.309	1.75413	NCR1
1560757_at	0.9353	0.0122	2.72541	-3.309	1.80102	TOP1MT
238051_x_at	0.9353	0.0122	-2.72416	-3.311	-1.85042	PWWP2B
212663_at	0.9353	0.0122	2.72378	-3.311	1.362	FKBP15
204103_at	0.9353	0.0123	2.71968	-3.315	1.45227	CCL4
242675_x_at	0.9353	0.0123	2.72316	-3.312	1.83419
1556373_a_at	0.9353	0.0123	2.72288	-3.312	1.45242
234083_at	0.9353	0.0123	2.72218	-3.313	2.3327
237185_at	0.9353	0.0123	2.72216	-3.313	1.78286
1552347_at	0.9353	0.0123	2.72171	-3.313	1.10154	CRYZL1
220104_at	0.9353	0.0124	2.71941	-3.315	2.20815	ZC3HAV1
244782_at	0.9353	0.0124	-2.71933	-3.315	-2.1854	PPP3R2
203785_s_at	0.9353	0.0124	-2.71668	-3.318	-1.53975	DDX28
218416_s_at	0.9353	0.0124	2.71667	-3.318	1.88051	SLC48A1
230892_at	0.9353	0.0125	2.71558	-3.319	1.98542
231065_at	0.9353	0.0125	2.71515	-3.32	2.12665	PDE6D
234759_at	0.9353	0.0125	2.71435	-3.32	2.24128	LOC100287497
244542_at	0.9353	0.0125	2.71396	-3.321	2.0499	BCDIN3D-AS1
202458_at	0.9353	0.0125	2.71357	-3.321	2.09667	PRSS23
227481_at	0.9353	0.0126	2.71258	-3.322	1.47102	CNKSR3
1566974_at	0.9353	0.0126	2.71241	-3.322	1.68326
211357_s_at	0.9353	0.0126	2.71236	-3.322	1.68054	ALDOB
216035_x_at	0.9353	0.0126	2.71218	-3.323	1.53604	TCF7L2
205649_s_at	0.9353	0.0126	2.71198	-3.323	1.69778	FGA
244689_at	0.9353	0.0126	2.71088	-3.324	1.18302	PPARA
1569519_at	0.9353	0.0126	2.71071	-3.324	1.68595	NBPF10///NBPF8///NBPF9/// NBPF11///NBPF12///NBPF1
235442_at	0.9353	0.0126	2.71047	-3.324	2.34452	CXorf56
231572_at	0.9353	0.0127	2.70815	-3.326	1.48138	PRSS37
235162_at	0.9353	0.0127	-2.70789	-3.327	-1.33337	MDM4
224679_at	0.9353	0.0127	-2.70697	-3.328	-1.38427	MESDC2
1568765_at	0.9353	0.0127	2.70694	-3.328	2.08436	SERPINE1
1557879_at	0.9353	0.0127	2.70644	-3.328	1.8818	LOC100129175
1559426_at	0.9353	0.0127	2.70609	-3.329	1.75795	SMURF1
236710_at	0.9353	0.0127	2.70595	-3.329	1.87136	C1orf87
1553446_at	0.9353	0.0128	-2.70519	-3.329	-1.88023
234467_at	0.9353	0.0128	2.70378	-3.331	2.13756
212750_at	0.9353	0.0128	-2.70312	-3.331	-1.35834	PPP1R16B
232635_at	0.9353	0.0129	2.70169	-3.333	2.05492	CEP128
239604_at	0.9353	0.0129	2.70134	-3.333	2.52569
1560863_a_at	0.9353	0.0129	2.70037	-3.334	1.70996
222906_at	0.9353	0.0129	2.69955	-3.335	1.7443	FLVCR1
1559622_at	0.9353	0.013	-2.69852	-3.336	-2.15641
210538_s_at	0.9353	0.013	2.69847	-3.336	1.96744	BIRC3
205535_s_at	0.9353	0.013	2.69832	-3.336	1.88827	PCDH7
1569044_at	0.9353	0.013	2.69776	-3.337	2.04887	CDC42BPG
232076_at	0.9353	0.013	2.69671	-3.338	1.76075	ZNF707
211061_s_at	0.9353	0.013	2.69647	-3.338	2.06035	MGAT2
230718_at	0.9353	0.013	2.69608	-3.338	1.93957	HSF5
1563147_at	0.9353	0.013	2.69567	-3.339	1.4144
217514_at	0.9353	0.0131	-2.6943	-3.34	-1.85892
212952_at	0.9353	0.0131	-2.69264	-3.342	-1.47779	LOC100507328
222260_at	0.9353	0.0131	2.69242	-3.342	1.64154
216193_at	0.9353	0.0132	2.69005	-3.344	2.11132
1559097_at	0.9353	0.0132	2.68998	-3.344	1.72118	C14orf64
241761_at	0.9353	0.0132	-2.68973	-3.345	-2.10406
1569156_at	0.9353	0.0132	-2.68966	-3.345	-2.09074	ZNF846
1562006_at	0.9353	0.0133	2.68821	-3.346	2.2318
242861_at	0.9353	0.0133	2.68782	-3.347	1.64721	NEDD9
223937_at	0.9353	0.0133	-2.68731	-3.347	-1.66496	FOXP1
1560349_at	0.9353	0.0133	2.68687	-3.347	2.19874
228418_at	0.9353	0.0133	-2.68658	-3.348	-1.89584	EXOC5
227521_at	0.9353	0.0133	-2.68629	-3.348	-1.66063	FBXO33
217248_s_at	0.9353	0.0133	2.68554	-3.349	1.88009	SLC7A8
1555088_x_at	0.9353	0.0134	2.68355	-3.351	1.71124	STAT5B
1569775_at	0.9353	0.0134	-2.68454	-3.35	-1.66132	RNF157
224537_at	0.9353	0.0134	-2.6842	-3.35	-2.09204	PCDHGC5
1562208_a_at	0.9353	0.0134	2.68363	-3.351	2.2232
234755_x_at	0.9353	0.0134	-2.68251	-3.352	-2.08622
232900_at	0.9353	0.0134	2.68247	-3.352	1.78644	HERC2P7
1565705_x_at	0.9353	0.0134	2.68236	-3.352	1.58576
221402_at	0.9353	0.0134	2.68223	-3.352	1.66201	OR1F1
1554967_at	0.9353	0.0134	-2.68203	-3.352	-1.37845	DIP2A
241504_at	0.9353	0.0135	2.68072	-3.353	1.80108	LOC100506047
1559351_at	0.9353	0.0135	2.68021	-3.354	2.62433
1561608_at	0.9353	0.0135	2.67992	-3.354	1.61932
233308_at	0.9353	0.0136	2.67845	-3.356	1.47828	COPB1
242202_at	0.9353	0.0136	2.67769	-3.356	2.0364
237832_at	0.9353	0.0136	2.67719	-3.357	2.35425
235199_at	0.9353	0.0136	-2.67685	-3.357	-1.85896	RNF125
221378_at	0.9353	0.0136	2.6766	-3.358	1.79412	CER1
240907_at	0.9353	0.0137	2.67492	-3.359	1.79388
236370_at	0.9353	0.0137	2.67367	-3.36	1.20273
211430_s_at	0.9353	0.0137	2.67335	-3.361	1.64418	IGHV4-31///IGHM///IGHG2/// IGHG1
215208_x_at	0.9353	0.0137	2.67233	-3.362	1.77554	RPL35A
208322_s_at	0.9353	0.0138	2.67078	-3.363	1.36418	ST3GAL1
210176_at	0.9353	0.0138	-2.67055	-3.363	-1.25058	TLR1
209994_s_at	0.9353	0.0138	2.67028	-3.364	1.92159	ABCB4///ABCB1
206558_at	0.9353	0.0138	2.67022	-3.364	2.18245	SIM2
1562296_at	0.9353	0.0138	-2.67017	-3.364	-1.61518
210632_s_at	0.9353	0.0138	2.66973	-3.364	1.5256	SGCA
214983_at	0.9353	0.0138	-2.66949	-3.365	-1.83707	TTTY15
1564175_at	0.9353	0.0138	2.66929	-3.365	2.13293
206006_s_at	0.9353	0.0139	2.66842	-3.366	1.44834	CEP162
1557055_s_at	0.9353	0.0139	2.66837	-3.366	1.87776	LINC01128
207057_at	0.9353	0.0139	-2.66772	-3.366	-1.56913	SLC16A7
202601_s_at	0.9353	0.0139	2.66733	-3.367	1.6722	HTATSF1
243668_at	0.9353	0.0139	-2.66727	-3.367	-1.79381	MED28
223434_at	0.9353	0.0139	-2.66716	-3.367	-1.98698	GBP3
244886_at	0.9353	0.0139	2.66701	-3.367	2.17607	LOC389641
242939_at	0.9353	0.0139	2.66682	-3.367	1.83456	TFDP1
236340_at	0.9353	0.0139	-2.66671	-3.367	-1.714	LINC01006
206744_s_at	0.9353	0.014	-2.66565	-3.368	-1.89902	ZMYM5
243465_at	0.9353	0.014	2.6656	-3.368	1.46518
244061_at	0.9353	0.014	2.66418	-3.37	2.41465
214510_at	0.9353	0.014	2.66374	-3.37	1.86479	GPR20
1560109_s_at	0.9353	0.014	2.66312	-3.371	2.03877	LOC401433///NUB1
235166_at	0.9353	0.014	-2.66265	-3.371	-1.8602	ZNF148
1555016_at	0.9353	0.014	2.66264	-3.371	1.75941	IL16
228350_at	0.9353	0.0141	-2.66248	-3.371	-1.80008	UNC13D
1558937_s_at	0.9353	0.0141	-2.66237	-3.372	-2.02138
1562724_at	0.9353	0.0141	2.66229	-3.372	2.15372	LOC286114
1568680_s_at	0.9353	0.0141	-2.66187	-3.372	-1.61685	YTHDC2
226785_at	0.9353	0.0141	2.66163	-3.372	1.76133	ATP11C
238827_at	0.9353	0.0141	2.66143	-3.372	1.69677
240525_at	0.9353	0.0141	2.66125	-3.373	1.6334
204177_s_at	0.9353	0.0141	2.66059	-3.373	1.58472	KLHL20
1554418_s_at	0.9353	0.0141	2.65976	-3.374	1.77197	SPOCK3
1560678_at	0.9353	0.0141	2.65957	-3.374	2.32874
228714_at	0.9353	0.0142	2.65862	-3.375	1.62902	LOC101927027
220317_at	0.9353	0.0142	2.65858	-3.375	2.01424	LRAT
221430_s_at	0.9353	0.0142	2.65814	-3.376	1.79252	RNF146
1569341_at	0.9353	0.0142	2.65766	-3.376	1.70059
201373_at	0.9353	0.0142	-2.65759	-3.376	-1.54629	PLEC
233088_at	0.9353	0.0142	-2.65727	-3.377	-1.72757
1554559_at	0.9356	0.0142	2.65656	-3.377	1.19663	GPR62
228673_s_at	0.9356	0.0143	2.65571	-3.378	1.98131
1561737_at	0.9356	0.0143	2.65401	-3.38	1.95227
236660_at	0.9356	0.0144	-2.65211	-3.382	-1.68471
1569058_at	0.9356	0.0144	-2.65198	-3.382	-1.80457	GTF3C3
207794_at	0.9356	0.0145	2.64754	-3.386	1.88678	CCR2
1553006_at	0.9356	0.0145	2.64959	-3.384	2.00182	GPR112
234195_at	0.9356	0.0145	2.64951	-3.384	1.75505	TNFRSF10C
238263_at	0.9356	0.0145	2.64861	-3.385	2.31152	EPHA1-AS1
1555801_s_at	0.9356	0.0145	-2.64822	-3.385	-1.50008	ZNF385B
206811_at	0.9356	0.0146	-2.64516	-3.388	-1.72952	ADCY8
1556338_at	0.9356	0.0146	2.64692	-3.387	1.51455
214200_s_at	0.9356	0.0146	2.64631	-3.387	1.62283	COL6A1
1552964_at	0.9356	0.0146	-2.64628	-3.387	-1.77132
212879_x_at	0.9356	0.0146	2.64617	-3.387	1.30665	PIAS4
1552410_at	0.9356	0.0146	2.64591	-3.388	1.59895	CLEC4F
229006_at	0.9356	0.0146	2.64559	-3.388	1.80655	LOC100507487
1554763_at	0.9356	0.0146	2.64502	-3.389	1.69496	UBE2DNL
1564339_a_at	0.9356	0.0146	2.6449	-3.389	1.77917	CHRM3
216986_s_at	0.9356	0.0146	2.64465	-3.389	1.60036	IRF4
1553178_a_at	0.9356	0.0146	2.64414	-3.389	1.82084	SSTR3
237726_at	0.9356	0.0147	2.64352	-3.39	2.23371
243494_at	0.9356	0.0147	-2.64184	-3.392	-1.53504	LOC100506926
231208_at	0.9356	0.0147	2.64179	-3.392	1.44321	SLC13A3
1568408_x_at	0.9356	0.0147	2.64176	-3.392	1.66789
1560579_s_at	0.9356	0.0147	2.64134	-3.392	1.77236	SLC16A1-AS1
237170_at	0.9356	0.0147	2.64083	-3.393	1.51196	LOC100507384
1561037_a_at	0.9356	0.0148	2.63968	-3.394	1.58967
240666_at	0.9356	0.0148	2.63915	-3.394	1.30377
207646_s_at	0.9356	0.0148	-2.63892	-3.395	-2.12398	CDY1B///CDY2B///CDY2A///CDY1
1568616_a_at	0.9356	0.0148	2.63827	-3.395	1.78832	C11orf96
1553793_a_at	0.9356	0.0148	2.63819	-3.395	1.75691	KIAA1109
233009_at	0.9356	0.0149	2.6377	-3.396	1.51266
204949_at	0.9356	0.0149	2.63748	-3.396	1.37805	ICAM3
206016_at	0.9356	0.0149	2.6374	-3.396	2.15046	CCDC22
1557438_at	0.9356	0.0149	-2.63675	-3.397	-2.16315
236936_at	0.9356	0.0149	2.63646	-3.397	1.40486
216262_s_at	0.9356	0.0149	2.63603	-3.397	2.04817	TGIF2
1563467_at	0.9356	0.0149	2.63551	-3.398	1.6118
227942_s_at	0.9356	0.015	2.63361	-3.4	1.45278	CRIPT
243523_at	0.9356	0.015	2.63224	-3.401	1.55224	IQSEC1
215682_at	0.9356	0.0151	2.63151	-3.402	1.70497	LOC440792
1569307_s_at	0.9356	0.0151	2.63106	-3.402	2.3785
231152_at	0.9356	0.0151	2.63094	-3.402	2.42888	INO80D
202815_s_at	0.9356	0.0151	-2.63007	-3.403	-1.6976	HEXIM1
215924_at	0.9356	0.0151	2.62909	-3.404	1.98302
211837_s_at	0.9356	0.0152	2.6281	-3.405	2.01417	PTCRA
235617_x_at	0.9356	0.0152	2.62808	-3.405	1.50315
1567387_at	0.9356	0.0152	-2.62773	-3.405	-1.49823
234581_at	0.9356	0.0152	-2.62697	-3.406	-2.0483
210121_at	0.9356	0.0152	-2.6268	-3.406	-1.88306	B3GALT2
234543_at	0.9356	0.0152	-2.62669	-3.407	-1.88383
1569767_at	0.9356	0.0153	-2.62577	-3.407	-1.81079	LOC101927131
205900_at	0.9356	0.0153	2.62547	-3.408	1.87331	KRT1
239747_s_at	0.9356	0.0153	2.62546	-3.408	1.93714
220735_s_at	0.9356	0.0153	-2.6252	-3.408	-1.86146	SENP7
237246_at	0.9356	0.0153	2.62517	-3.408	2.12823
230959_at	0.9356	0.0153	2.62364	-3.409	1.70412
229682_at	0.9356	0.0153	2.62352	-3.41	1.71678	MAPRE3
1560918_at	0.9356	0.0153	2.62337	-3.41	2.39228
1562329_at	0.9356	0.0153	-2.62319	-3.41	-1.91943	CSMD1
203391_at	0.9356	0.0154	2.62288	-3.41	1.60814	FKBP2
200730_s_at	0.9356	0.0154	2.62264	-3.41	1.78597	PTP4A1
224327_s_at	0.9356	0.0154	-2.62228	-3.411	-1.36707	DGAT2
235479_at	0.9356	0.0154	2.62085	-3.412	1.29247	CPEB2
209886_s_at	0.9356	0.0155	2.62004	-3.413	1.42439	SMAD6
241564_at	0.9356	0.0155	2.61885	-3.414	1.99765	GLOD5
221681_s_at	0.9356	0.0155	2.61877	-3.414	1.85137	DSPP
243714_at	0.9356	0.0155	2.61835	-3.415	2.33833
240972_at	0.9356	0.0155	2.61828	-3.415	1.66602
242704_at	0.9356	0.0155	-2.61814	-3.415	-1.42018	ZNF821
208252_s_at	0.9356	0.0155	2.61747	-3.416	1.63536	CHST3
210706_s_at	0.9356	0.0156	2.61681	-3.416	1.38463	RNF24
243568_at	0.9356	0.0156	2.61679	-3.416	1.7055
220244_at	0.9356	0.0156	2.61638	-3.417	2.1025	LINC00312
226149_at	0.9356	0.0156	2.61612	-3.417	1.3903	SNHG11
236032_at	0.9356	0.0156	-2.61597	-3.417	-1.50097
221521_s_at	0.9356	0.0156	2.61582	-3.417	1.60122	GINS2
213461_at	0.9356	0.0156	2.6158	-3.417	1.87038	NUDT21
214101_s_at	0.9356	0.0156	-2.61561	-3.417	-1.55687	NPEPPS
1557002_x_at	0.9356	0.0156	-2.61556	-3.417	-1.54904	ESPNL
233380_s_at	0.9356	0.0157	2.61342	-3.419	1.59948	RUFY1
229662_at	0.9356	0.0157	2.61298	-3.42	1.45397	MSH3
1552670_a_at	0.9356	0.0157	2.6122	-3.421	1.50079	PPP1R3B
1569025_s_at	0.9356	0.0157	-2.61195	-3.421	-1.9103	FAM13A
1553440_at	0.9356	0.0157	-2.6115	-3.421	-1.68358	AQP4-AS1
1566229_a_at	0.9356	0.0158	-2.61109	-3.422	-1.94474
209964_s_at	0.9356	0.0158	2.61108	-3.422	1.66911	ATXN7
232355_at	0.9356	0.0158	2.6109	-3.422	1.58145	SNORD114-3
1555516_at	0.9356	0.0159	2.60825	-3.425	1.83647	FOXP2
1553158_at	0.9356	0.0159	2.60815	-3.425	1.81913	CEP19
239558_at	0.9356	0.0159	-2.60722	-3.426	-2.00594
206964_at	0.9356	0.0159	-2.60671	-3.426	-1.73491	NAT8B
1555244_at	0.9356	0.0159	2.60652	-3.426	1.8338	LOC554207
242100_at	0.9356	0.0159	-2.60648	-3.426	-1.46393	CHSY3
218766_s_at	0.9356	0.016	-2.60559	-3.427	-1.81618	WARS2
222766_at	0.9356	0.016	2.60499	-3.428	1.85433	POLR3K
225140_at	0.9356	0.016	2.60416	-3.429	1.74161	KLF3
244267_at	0.9356	0.016	2.60415	-3.429	1.87379
1558170_at	0.9356	0.016	2.60407	-3.429	1.24909
206164_at	0.9356	0.016	2.60341	-3.429	2.29163	CLCA2
221083_at	0.9356	0.0161	2.60291	-3.43	1.97133	KCNQ4
212729_at	0.9356	0.0161	2.60285	-3.43	1.18854	DLG3
238269_at	0.9356	0.0161	-2.60276	-3.43	-2.14983
215833_s_at	0.9356	0.0161	-2.60252	-3.43	-1.67377	SPPL2B
231771_at	0.9356	0.0161	-2.6025	-3.43	-2.6592	GJB6
236183_at	0.9356	0.0161	2.60243	-3.43	1.84826	DYNC1H1
224500_s_at	0.9356	0.0161	-2.60235	-3.43	-1.25099	MON1A
1556622_s_at	0.9356	0.0161	-2.60203	-3.431	-2.38742
237084_at	0.9356	0.0161	2.60077	-3.432	1.88271
203577_at	0.9356	0.0161	2.60044	-3.432	1.74003	GTF2H4
1562588_at	0.9356	0.0162	2.59995	-3.433	1.88744
203952_at	0.9356	0.0162	-2.59985	-3.433	-1.55249	ATF6
1555278_a_at	0.9356	0.0162	-2.59965	-3.433	-1.45628	CKAP5
220431_at	0.9367	0.0162	2.59864	-3.434	2.04016	TMPRSS11E
235653_s_at	0.9367	0.0162	2.59819	-3.434	1.9725	THAP6
209125_at	0.9368	0.0163	2.59728	-3.435	1.67993	KRT6A
222334_at	0.9368	0.0163	2.59689	-3.436	1.62115	LOC100505650
222969_at	0.9368	0.0163	-2.59657	-3.436	-1.98115	B3GALT1
235124_at	0.9368	0.0163	-2.59624	-3.436	-1.61054	EIF3J-AS1
1561914_at	0.9368	0.0163	2.59512	-3.437	2.65822
207571_x_at	0.9368	0.0163	2.59502	-3.437	1.3586	THEMIS2
206295_at	0.9368	0.0163	2.59484	-3.438	1.89694	IL18
1568377_x_at	0.9382	0.0164	2.59367	-3.439	1.27371	DEFB124
214608_s_at	0.9395	0.0164	2.59236	-3.44	1.49536	EYA1
236787_at	0.9395	0.0165	-2.59096	-3.441	-1.85177	LOC100507286
211062_s_at	0.9395	0.0165	-2.59063	-3.442	-1.85475	GPR78///CPZ
1562091_at	0.9395	0.0165	2.5906	-3.442	1.45654
234692_at	0.9395	0.0165	-2.5903	-3.442	-1.56189
213986_s_at	0.9395	0.0165	2.59024	-3.442	1.59488	TMEM259
238553_at	0.9402	0.0166	-2.58894	-3.443	-2.00775	AGAP10///AGAP9///BMS1P5 ///AGAP4
238816_at	0.9402	0.0166	2.58851	-3.444	1.67623	PSEN1
216107_at	0.9402	0.0166	2.5885	-3.444	1.73245	PP13
1565774_at	0.9409	0.0166	2.58732	-3.445	1.46107	PIEZO2
207224_s_at	0.9409	0.0166	2.58689	-3.445	1.96818	SIGLEC7
218861_at	0.9409	0.0167	-2.58642	-3.446	-1.50046	RNF25
216758_at	0.9409	0.0167	2.5863	-3.446	2.57057
244312_at	0.941	0.0167	2.58582	-3.446	1.30116
243448_at	0.9411	0.0167	2.5853	-3.447	2.19254
207731_at	0.9419	0.0167	2.58446	-3.448	2.21889
234049_at	0.9438	0.0168	2.58309	-3.449	1.63142	FAM86B3P
228243_at	0.9447	0.0168	2.58177	-3.45	1.73891
204114_at	0.9447	0.0168	-2.58176	-3.45	-1.62691	NID2
233086_at	0.9448	0.0169	2.57991	-3.452	2.4362	FAM209B///FAM209A
240079_at	0.9448	0.0169	2.57977	-3.452	1.75271	ZNF81
1552281_at	0.9448	0.0169	2.57976	-3.452	1.47949	SLC39A5
203731_s_at	0.9448	0.0169	2.57933	-3.453	1.36696	ZKSCAN5
235856_at	0.9448	0.0169	-2.57908	-3.453	-1.92298
204228_at	0.9448	0.0169	2.5789	-3.453	1.43681	PPIH
206324_s_at	0.946	0.017	2.57708	-3.455	1.42653	DAPK2
215542_at	0.946	0.017	2.57673	-3.455	2.00823
205279_s_at	0.946	0.017	-2.57661	-3.455	-1.57057	GLRB
237080_at	0.946	0.017	2.57652	-3.455	1.62725
204017_at	0.9472	0.0171	2.57443	-3.457	1.90656	KDELR3
225762_x_at	0.9472	0.0171	2.57428	-3.458	1.32196	MIR663AHG
208596_s_at	0.9472	0.0171	2.57416	-3.458	1.71045	UGT1A3///UGT1A1///UGT1A4///UGT1A9// /UGT1A5///UGT1A6///UGT1A7///UGT1A8///UGT1A10
230067_at	0.9472	0.0171	-2.57347	-3.458	-1.63927	FAM124A
225683_x_at	0.9472	0.0172	2.57291	-3.459	1.72992	PHPT1
1556658_a_at	0.9472	0.0172	2.57277	-3.459	1.6433
233071_at	0.9472	0.0172	2.57275	-3.459	1.99803	RSPH4A
233709_at	0.9493	0.0172	2.57103	-3.461	2.32377
227760_at	0.9493	0.0172	-2.57082	-3.461	-1.45087	IGFBPL1
237433_at	0.95	0.0173	-2.56968	-3.462	-2.01017
223172_s_at	0.95	0.0173	2.56944	-3.462	1.23139	MTFP1
219101_x_at	0.95	0.0173	-2.56803	-3.464	-1.70112	ABHD8
233567_at	0.95	0.0174	2.56767	-3.464	1.94305	NAV1
1566181_at	0.95	0.0174	2.56731	-3.464	1.62958
201984_s_at	0.95	0.0174	-2.56722	-3.464	-1.5887	EGFR
231361_at	0.95	0.0174	-2.56689	-3.465	-1.81326	NLGN1
233675_s_at	0.95	0.0174	2.56687	-3.465	1.89284	TPTE2P6
222940_at	0.9548	0.0175	-2.56363	-3.468	-2.0607	SULT1E1
1561670_at	0.9548	0.0175	2.56313	-3.468	1.66806
208594_x_at	0.9548	0.0176	2.56212	-3.469	1.41067	LILRA6
236380_at	0.9548	0.0176	-2.56068	-3.471	-1.84741
235446_at	0.9548	0.0177	2.55921	-3.472	1.63327	XIST
1561500_at	0.9548	0.0177	2.55914	-3.472	1.95469	CTU2
214561_at	0.9548	0.0178	2.55746	-3.474	1.38957	LILRP2
207460_at	0.9548	0.0178	2.55736	-3.474	2.29844	GZMM
213797_at	0.9548	0.0178	2.55736	-3.474	1.65694	RSAD2
236715_x_at	0.9548	0.0178	2.55727	-3.474	1.90591	UACA
1560065_at	0.9548	0.0178	2.55719	-3.474	1.71413	PAIP2
211911_x_at	0.9548	0.0178	2.55711	-3.474	1.4871	HLA-B
1556220_at	0.9548	0.0178	2.55667	-3.475	1.61689
1554310_a_at	0.9548	0.0178	2.55662	-3.475	1.67883	EIF4G3
208740_at	0.9548	0.0178	2.55592	-3.475	1.13838	SAP18
1567044_s_at	0.9548	0.0179	2.55512	-3.476	1.40199
234205_at	0.9548	0.0179	-2.55482	-3.477	-1.60382
238415_at	0.9548	0.0179	2.55456	-3.477	2.82401
242495_at	0.9548	0.0179	2.55425	-3.477	1.92585
220556_at	0.9548	0.0179	2.55415	-3.477	2.54128	ATP1B4
217654_at	0.9548	0.0179	2.55376	-3.478	1.58553	CFLAR
241567_at	0.9548	0.0179	2.55304	-3.478	2.63362
1557986_s_at	0.9548	0.0179	2.55296	-3.478	1.91104	SMCR8
231880_at	0.9548	0.018	-2.55225	-3.479	-1.79878	STRIP2
240008_at	0.9548	0.018	2.55124	-3.48	1.69171
205666_at	0.9548	0.018	2.55063	-3.481	2.47865	FMO1
220208_at	0.9548	0.018	2.5506	-3.481	1.60005	ADAMTS13
204220_at	0.9548	0.0181	2.5496	-3.482	1.61075	GMFG
227841_at	0.9548	0.0181	-2.54945	-3.482	-1.21936	AMDHD2
1569583_at	0.9548	0.0181	2.54884	-3.482	1.64114	EREG
1558797_at	0.9548	0.0181	2.54871	-3.482	1.87259
242314_at	0.9548	0.0181	2.54846	-3.483	1.3228	TNRC6C
202616_s_at	0.9548	0.0181	-2.54828	-3.483	-1.7085	MECP2
201617_x_at	0.9548	0.0181	-2.54797	-3.483	-1.25796	CALD1
230044_at	0.9548	0.0182	2.54753	-3.484	1.70037	PCYT2
232392_at	0.9548	0.0182	2.54732	-3.484	1.57399	SRSF3
1561558_at	0.9548	0.0182	2.54593	-3.485	1.65012	PRKG1-AS1
221976_s_at	0.9548	0.0182	-2.54535	-3.486	-1.94223	HDGFRP3
233298_at	0.9548	0.0182	2.54518	-3.486	1.93255	CCDC169
244156_at	0.9548	0.0183	2.5441	-3.487	2.58363
1557736_at	0.9548	0.0183	2.54341	-3.488	2.5389	NKTR
202838_at	0.9548	0.0183	-2.54329	-3.488	-1.72548	FUCA1
214592_s_at	0.9548	0.0183	2.54319	-3.488	1.67976	SNAPC5
224733_at	0.9548	0.0183	2.54314	-3.488	1.54699	CMTM3
34689_at	0.9548	0.0185	2.54013	-3.491	1.05423	TREX1
218292_s_at	0.9548	0.0185	2.54009	-3.491	1.6501	PRKAG2
230809_at	0.9548	0.0185	-2.54002	-3.491	-1.43784
213309_at	0.9548	0.0185	-2.53933	-3.492	-1.66106	PLCL2
234423_x_at	0.9548	0.0185	2.5392	-3.492	1.33056	LOC100996255
1559141_s_at	0.9548	0.0185	-2.53903	-3.492	-1.35882	FAM87A
1559206_at	0.9548	0.0185	2.53847	-3.492	2.14223	PSEN1
234123_at	0.9548	0.0185	2.5384	-3.492	1.75485
211682_x_at	0.9548	0.0185	2.53805	-3.493	2.20159	UGT2B28
1569849_at	0.9548	0.0186	2.53727	-3.494	1.48942	LOC102723831
209683_at	0.9548	0.0186	-2.53711	-3.494	-1.41231	FAM49A
223428_s_at	0.9548	0.0186	2.53682	-3.494	1.56917	ISY1
227509_x_at	0.9548	0.0186	-2.53669	-3.494	-1.46934
1559565_x_at	0.9548	0.0186	2.53636	-3.494	2.00905
201552_at	0.9548	0.0186	2.5355	-3.495	1.39	LAMP1
206669_at	0.9548	0.0187	2.53515	-3.496	1.8654	GAD1
242312_x_at	0.9548	0.0187	2.53468	-3.496	1.65266
220061_at	0.9548	0.0187	2.53418	-3.497	2.44094	ACSM5
230761_at	0.9548	0.0187	2.53387	-3.497	1.23289
243438_at	0.9548	0.0187	2.53356	-3.497	1.61551	PDE7B
1558483_at	0.9548	0.0187	2.53348	-3.497	1.68251	LRRC27
233183_at	0.9548	0.0187	-2.5333	-3.497	-1.93942	SLC4A9
202818_s_at	0.9548	0.0187	-2.53306	-3.498	-1.53963	TCEB3
234942_s_at	0.9548	0.0187	2.53303	-3.498	1.616	DNTTIP1
206512_at	0.9548	0.0188	2.53282	-3.498	1.67968	ZRSR1///SRP19
1565867_a_at	0.9548	0.0188	-2.53202	-3.499	-1.91497	ZC3H11A
1553764_a_at	0.9548	0.0188	2.53114	-3.499	2.02611	AJUBA
231401_s_at	0.9548	0.0188	2.53073	-3.5	1.60818	MLX
215478_at	0.9548	0.0189	2.52971	-3.501	1.83591	RIMS2
204259_at	0.9548	0.0189	2.52841	-3.502	1.84238	MMP7
222355_at	0.9548	0.0189	-2.52828	-3.502	-1.54886
236764_at	0.9548	0.0189	2.52824	-3.502	1.59087
1552809_at	0.9548	0.0189	2.52818	-3.502	1.56253	RFX4
214449_s_at	0.9548	0.019	2.52792	-3.503	2.06395	RHOQ
238706_at	0.9548	0.019	-2.52756	-3.503	-1.05948	PAPD4
227914_s_at	0.9548	0.019	-2.52754	-3.503	-1.52483	UBE3B
1555547_at	0.9548	0.019	2.52722	-3.503	1.69887
241496_at	0.9548	0.019	2.52671	-3.504	1.83319	BTNL9
234972_at	0.9548	0.019	2.5266	-3.504	1.42335	ARL16
214301_s_at	0.9548	0.0191	2.52527	-3.505	1.73424	DPYSL4
1562089_at	0.9548	0.0191	2.52482	-3.506	1.99838	GLYATL1
211906_s_at	0.9548	0.0191	-2.5247	-3.506	-1.94364	SERPINB4
235063_at	0.9548	0.0191	2.52468	-3.506	1.75703	C20orf196
240545_at	0.9548	0.0191	2.52453	-3.506	1.90823	LOC286382
236696_at	0.9548	0.0191	-2.52445	-3.506	-1.74388	U2SURP
231351_at	0.9548	0.0191	2.52354	-3.507	1.26169
204043_at	0.9548	0.0191	2.52341	-3.507	1.55202	TCN2
240415_at	0.9548	0.0191	-2.52341	-3.507	-1.70506
231720_s_at	0.9548	0.0192	2.52296	-3.507	1.35604	JAM3
244281_at	0.9548	0.0192	2.52257	-3.508	2.26453	REXO1
221076_at	0.9548	0.0192	2.52247	-3.508	1.55688	PELO
240472_at	0.9548	0.0192	-2.52219	-3.508	-1.45183
220218_at	0.9548	0.0192	2.52217	-3.508	1.96501	SPATA6L
228206_at	0.9548	0.0192	-2.52211	-3.508	-1.65145	HS3ST4
237086_at	0.9548	0.0192	-2.52196	-3.508	-1.84851	FOXA1
228405_at	0.955	0.0192	2.52125	-3.509	1.71739	RHPN1
231014_at	0.955	0.0193	2.52061	-3.51	1.8522	TRIM50
216735_x_at	0.955	0.0193	2.52061	-3.51	1.5319
222362_at	0.9554	0.0193	2.52002	-3.51	2.01196	AGFG2
232535_at	0.9555	0.0193	2.51886	-3.511	2.31256
242883_at	0.9555	0.0194	-2.51864	-3.512	-1.636	OTOS
239407_at	0.9555	0.0194	2.51769	-3.512	1.69893
227183_at	0.9555	0.0194	2.51741	-3.513	1.60239	MIR143HG
205979_at	0.9555	0.0194	-2.51679	-3.513	-1.67325	SCGB2A1
1565638_at	0.9555	0.0195	2.51616	-3.514	1.44363	PMP22
223257_at	0.9555	0.0195	-2.51562	-3.514	-1.55358	G2E3
1564072_at	0.9555	0.0195	-2.51515	-3.515	-1.76545	MYH16
222771_s_at	0.9555	0.0195	-2.51481	-3.515	-1.02424	MYEF2
242016_at	0.9555	0.0195	2.5148	-3.515	1.90214
234406_at	0.9555	0.0195	2.51429	-3.516	1.91178	RGMA
204399_s_at	0.9555	0.0195	2.5142	-3.516	1.53786	EML2
244025_at	0.9555	0.0196	2.51377	-3.516	1.6837
201456_s_at	0.9555	0.0196	-2.51323	-3.517	-1.06826	BUB3
233110_s_at	0.9555	0.0196	2.51305	-3.517	1.50181	BCL2L12
234172_at	0.9555	0.0196	2.51303	-3.517	1.88792
232102_at	0.9555	0.0196	-2.51302	-3.517	-1.16078	METTL6
1555800_at	0.9557	0.0196	-2.51255	-3.517	-1.71558	ZNF385B
1559161_at	0.9568	0.0197	2.51131	-3.519	2.25063
1557343_at	0.9568	0.0197	2.51118	-3.519	1.63194
216405_at	0.9585	0.0198	2.50931	-3.521	2.07036
242029_at	0.9585	0.0198	2.50922	-3.521	1.94198	FNDC3B
1561038_at	0.9585	0.0198	2.50872	-3.521	1.95609	ZNF81
238382_x_at	0.9585	0.0198	2.50789	-3.522	2.75222
240450_at	0.9585	0.0198	2.50772	-3.522	2.36638
215328_at	0.9585	0.0198	2.50726	-3.523	1.46939	EFR3B
222970_at	0.9585	0.0198	2.50719	-3.523	1.93272
232856_at	0.9585	0.0199	2.50702	-3.523	1.83946	LRRC55
208187_s_at	0.9585	0.0199	2.50608	-3.524	1.81115
223903_at	0.9585	0.0199	2.50597	-3.524	1.8428	TLR9
1570575_at	0.9585	0.0199	2.5057	-3.524	1.58416
1562627_at	0.9585	0.0199	2.50558	-3.524	1.38417	LOC100130078
233949_s_at	0.96	0.02	2.50441	-3.525	1.54029	MYH7B
1565800_x_at	0.96	0.02	-2.50254	-3.527	-2.11381	RAB3IP
230341_x_at	0.96	0.0201	-2.50231	-3.527	-1.95653	ADAMTS10
214388_at	0.96	0.0201	2.50148	-3.528	2.26813
229999_at	0.96	0.0201	2.50125	-3.528	1.97788	LOC100128416
1557522_x_at	0.96	0.0201	2.50076	-3.529	1.22363
203940_s_at	0.96	0.0201	2.50061	-3.529	1.17706	VASH1
1568787_at	0.96	0.0202	2.4996	-3.53	2.10481	LOC100506083
232877_at	0.96	0.0202	2.49954	-3.53	1.99426
242473_at	0.96	0.0202	2.49944	-3.53	1.6781	TRAF4
241069_at	0.96	0.0202	2.49913	-3.53	1.54669
1554937_x_at	0.96	0.0202	2.49911	-3.53	1.76466	EXOC3L1
244592_at	0.96	0.0202	2.49804	-3.531	1.55438
218832_x_at	0.96	0.0203	-2.49578	-3.534	-1.3302	ARRB1
1563327_a_at	0.96	0.0203	2.49789	-3.532	1.63048	CXorf31
240703_s_at	0.96	0.0203	-2.49712	-3.532	-2.23683	HERC1
206716_at	0.96	0.0203	-2.49703	-3.532	-1.67292	UMOD
218775_s_at	0.96	0.0204	2.49544	-3.534	1.40656	WWC2
215755_at	0.96	0.0204	2.49461	-3.535	1.36273
244687_at	0.96	0.0204	2.49436	-3.535	1.18756	DBT
234241_at	0.96	0.0204	2.49406	-3.535	1.32192	SCAMP5
209150_s_at	0.96	0.0204	-2.49386	-3.535	-1.23096	TM9SF1
243816_at	0.96	0.0204	2.49358	-3.536	1.01616	ZNF70
211376_s_at	0.96	0.0205	2.49303	-3.536	1.68508	NSMCE4A
1561288_at	0.96	0.0205	2.49199	-3.537	1.96664	LINC00536
221778_at	0.96	0.0205	2.49197	-3.537	1.50912	KDM7A
206394_at	0.96	0.0205	2.49193	-3.537	1.8121	MYBPC2
1559021_at	0.96	0.0205	-2.4919	-3.537	-1.97683
229074_at	0.96	0.0205	2.49186	-3.537	1.18456	EHD4
241248_at	0.96	0.0206	2.49121	-3.538	1.45282
204910_s_at	0.96	0.0206	2.49031	-3.539	1.52777	TRIM3
1555193_a_at	0.96	0.0206	-2.48994	-3.539	-2.18278	ZNF277
237952_at	0.96	0.0206	2.48992	-3.539	1.62897
1560721_at	0.96	0.0206	2.48984	-3.539	1.98713
1570482_at	0.96	0.0206	2.48912	-3.54	1.89739
210884_s_at	0.96	0.0206	2.48906	-3.54	1.70481	SPAG11A
205620_at	0.96	0.0207	2.48883	-3.54	1.71928	F10
222326_at	0.96	0.0207	2.48877	-3.54	1.10497
227694_at	0.96	0.0207	-2.48869	-3.54	-1.65575	STPG1
244231_at	0.96	0.0208	2.48662	-3.542	2.37612	LOC149684///BPI
233413_at	0.96	0.0208	2.48598	-3.543	1.87754
1556958_at	0.96	0.0208	2.48548	-3.544	1.50886
239871_at	0.96	0.0208	-2.48538	-3.544	-1.93648	CLTC
209881_s_at	0.96	0.0208	2.48502	-3.544	1.46802	SPNS1///LAT
219658_at	0.96	0.0208	-2.48473	-3.544	-1.28811	PTCD2
238606_at	0.96	0.0209	2.48461	-3.544	1.31161	ZNF747
216038_x_at	0.96	0.0209	-2.48348	-3.545	-1.56239	DAXX
203573_s_at	0.96	0.0209	-2.48336	-3.546	-1.32955	RABGGTA
237752_at	0.96	0.0209	-2.48333	-3.546	-1.73059
220258_s_at	0.96	0.0209	2.48324	-3.546	1.48366	WRAP53
232738_at	0.96	0.0209	-2.48319	-3.546	-1.38348	CCSER1
216428_x_at	0.96	0.0209	2.48292	-3.546	2.26409	KIR3DX1
244591_x_at	0.96	0.021	2.48238	-3.546	1.62353	RNF207
237853_x_at	0.96	0.021	-2.4819	-3.547	-1.48415	KRTAP10-12
236062_at	0.96	0.021	2.48188	-3.547	1.24206
232497_at	0.96	0.021	2.48168	-3.547	2.35541	ZNF3
239131_at	0.96	0.021	2.48153	-3.547	1.68966
1558748_at	0.96	0.021	2.48149	-3.547	1.63202
208184_s_at	0.96	0.021	2.48139	-3.547	1.59992	TRAPPC10
1554016_a_at	0.96	0.021	-2.48133	-3.547	-1.26399	USB1
244770_at	0.96	0.0211	2.47988	-3.549	1.73206
238342_at	0.96	0.0211	2.47883	-3.55	1.85901
207767_s_at	0.96	0.0212	-2.47803	-3.551	-1.51265	EGR4
1562507_at	0.96	0.0212	2.4779	-3.551	2.28311
1556368_at	0.96	0.0212	-2.47726	-3.551	-1.94312	PHKG2
240487_at	0.96	0.0212	2.47687	-3.552	1.97639
215372_x_at	0.96	0.0213	2.47584	-3.553	1.61103
206831_s_at	0.96	0.0213	2.47574	-3.553	1.94044	ARSD
219560_at	0.96	0.0213	2.4757	-3.553	1.4404	C22orf29
217928_s_at	0.96	0.0213	2.47561	-3.553	1.2152	PPP6R3
215896_at	0.96	0.0213	2.47515	-3.553	1.61622
233691_at	0.96	0.0213	2.4745	-3.554	2.46009
216482_x_at	0.96	0.0213	2.4742	-3.554	1.84528	ZNF79
1563533_at	0.96	0.0214	2.47381	-3.555	2.58418	GADL1
237916_at	0.96	0.0214	2.47331	-3.555	1.84542
230368_at	0.96	0.0214	2.47304	-3.555	1.78725	ERF
1553031_at	0.96	0.0214	-2.47304	-3.555	-1.59188	GPR115
209696_at	0.96	0.0214	2.47295	-3.556	1.94824	FBP1
240317_at	0.96	0.0214	2.47258	-3.556	1.33035	PCDHB4
234872_at	0.96	0.0214	2.47251	-3.556	1.80898	MYCN
1559881_s_at	0.96	0.0214	-2.47249	-3.556	-1.55327	ZNF12
239141_at	0.96	0.0214	-2.47231	-3.556	-1.79433	LOC100126784
215340_at	0.96	0.0215	2.47122	-3.557	1.7799	ADCY1
241604_at	0.96	0.0215	-2.47137	-3.557	-1.60462	ATP11A
202357_s_at	0.96	0.0215	-2.47101	-3.557	-1.52727	CFB
237067_at	0.96	0.0215	2.47002	-3.558	1.92237
1569387_at	0.96	0.0215	2.46996	-3.558	1.93825	CSGALNACT1
214332_s_at	0.96	0.0215	2.46969	-3.559	1.86251	TSFM
1556476_at	0.96	0.0215	2.46959	-3.559	1.62018	LOC283485
220522_at	0.96	0.0216	-2.46907	-3.559	-1.72192	CRB1
222648_at	0.96	0.0216	2.46873	-3.56	1.86197	TBC1D16
228618_at	0.96	0.0216	2.46797	-3.56	1.39	PEAR1
1557186_s_at	0.96	0.0216	2.46772	-3.561	1.29834	TPCN1
240609_at	0.96	0.0217	2.46736	-3.561	1.51957	LOC100996654
238931_at	0.96	0.0217	2.46713	-3.561	1.69533	METTL16
1559244_at	0.96	0.0217	2.46659	-3.562	1.42181	FMN2
220003_at	0.96	0.0218	-2.46519	-3.563	-1.34679	LRRC36
208000_at	0.96	0.0218	2.46474	-3.563	1.94062	GML
1561942_x_at	0.96	0.0218	2.46426	-3.564	1.23112	ERVK13-1
240360_at	0.96	0.0218	2.46425	-3.564	1.83179	BRD4
1554710_at	0.96	0.0218	2.46408	-3.564	1.70115	KCNMB1
204841_s_at	0.96	0.0219	-2.46223	-3.566	-1.91458	EEA1
225874_at	0.96	0.0219	-2.46187	-3.566	-1.24691	UBALD1
1570204_at	0.96	0.0219	2.4614	-3.567	1.69999	ZBED3-AS1
234750_at	0.96	0.022	2.46105	-3.567	1.92951	CACNG8
239723_at	0.96	0.022	2.46001	-3.568	1.80727
236124_at	0.96	0.022	2.45978	-3.568	1.39976	LOC153546
242028_at	0.96	0.0221	2.45883	-3.569	1.72139	ZNF709
243094_at	0.96	0.0221	2.45782	-3.57	1.52006
225751_at	0.96	0.0221	-2.45741	-3.57	-1.70175	RBM17
240128_at	0.96	0.0221	2.45715	-3.571	1.98376
241020_at	0.96	0.0221	2.457	-3.571	1.92646
220475_at	0.96	0.0222	2.45663	-3.571	1.89062	SLC28A3
242005_at	0.96	0.0222	2.45605	-3.572	1.8835	LINC00973
214490_at	0.96	0.0222	-2.45597	-3.572	-1.45073	ARSF
230223_at	0.96	0.0222	-2.45582	-3.572	-1.31579	ZNF839
206705_at	0.96	0.0222	-2.45503	-3.573	-1.3777	TULP1
217007_s_at	0.96	0.0223	-2.45404	-3.574	-1.75047	ADAM15
240692_at	0.96	0.0223	2.45341	-3.574	1.70951	MGC34796
1569792_a_at	0.96	0.0223	2.45294	-3.575	1.59655	METTL20
1561728_a_at	0.96	0.0224	2.45258	-3.575	1.79716	LINC00642
1560525_at	0.96	0.0224	2.45196	-3.576	1.04848
1567244_at	0.96	0.0224	2.45179	-3.576	2.1441	OR5J2
228573_at	0.96	0.0224	-2.45115	-3.576	-1.81431	ANTXR2
1561313_at	0.96	0.0224	2.45111	-3.576	1.78803
1563312_at	0.96	0.0224	2.45107	-3.577	2.52306
220781_at	0.96	0.0225	2.45068	-3.577	1.5058	DEC1
241594_at	0.96	0.0225	2.45062	-3.577	1.65498
244024_at	0.96	0.0225	2.44981	-3.578	1.39134	ZNF182
244723_at	0.96	0.0225	2.44969	-3.578	2.51324	ACSM2A
236216_at	0.96	0.0225	2.44939	-3.578	1.34396
241745_at	0.96	0.0225	2.44923	-3.578	1.91898	LOC100507557
1562496_at	0.96	0.0225	2.44919	-3.578	1.88732	LOC339539
1562655_at	0.96	0.0226	2.44702	-3.58	1.7239
220851_at	0.96	0.0227	2.44667	-3.581	2.15508
241432_at	0.96	0.0227	2.44581	-3.582	1.91869	SLIT2-IT1
228400_at	0.96	0.0227	-2.44563	-3.582	-1.64727	SHROOM3
202955_s_at	0.96	0.0227	-2.44529	-3.582	-1.06685	ARFGEF1
241498_at	0.96	0.0227	-2.44515	-3.582	-1.40492	HARBI1
232315_at	0.96	0.0228	2.44446	-3.583	1.52394	ZNF880
241519_at	0.96	0.0228	-2.4444	-3.583	-1.65095	HIST1H2BA
209203_s_at	0.96	0.0228	-2.44409	-3.583	-1.69726	BICD2
213427_at	0.96	0.0228	-2.44401	-3.583	-1.30377	RPP40
206412_at	0.96	0.0228	-2.44374	-3.584	-1.47	FER
230990_at	0.96	0.0228	2.44368	-3.584	1.89167	KIF13A
211931_s_at	0.96	0.0228	2.44367	-3.584	1.12091	HNRNPA3///HNRNPA3P1
1553540_a_at	0.96	0.0228	2.44334	-3.584	1.72534	SLC29A2
211222_s_at	0.96	0.0228	2.44311	-3.584	1.9749	HAP1
229137_at	0.96	0.0228	2.44298	-3.584	1.61163	FUCA1
1563019_at	0.96	0.0229	-2.44259	-3.585	-1.43505
1568606_at	0.96	0.0229	2.44231	-3.585	1.82913	C11orf88
1569978_x_at	0.96	0.0229	2.44191	-3.585	1.67045
207557_s_at	0.96	0.0229	-2.44144	-3.586	-2.14077	RYR2
1559648_at	0.96	0.0229	2.4409	-3.586	1.91472	LINC00892
244578_at	0.96	0.0229	2.44084	-3.586	1.64541	LCP2
221789_x_at	0.96	0.023	2.44068	-3.586	1.07634	RHOT2
226636_at	0.96	0.023	2.44058	-3.587	1.78661	PLD1
228651_at	0.96	0.023	2.44017	-3.587	1.66075	VWA1
1567081_x_at	0.96	0.023	2.43997	-3.587	1.18363	CLN6
206749_at	0.96	0.023	2.43978	-3.587	1.88282	CD1B
244521_at	0.96	0.023	2.4393	-3.588	1.53904	TSHZ2
215880_at	0.96	0.023	2.43903	-3.588	1.57146	NAGLU
232439_at	0.96	0.023	2.43873	-3.588	1.11857
231838_at	0.96	0.0231	2.43857	-3.588	1.36073	PABPC1L
218787_x_at	0.96	0.0231	-2.43806	-3.589	-1.2817	CWF19L1
1555352_at	0.96	0.0231	2.43785	-3.589	1.97014	FOXP2
235851_s_at	0.96	0.0231	2.43754	-3.589	1.81924	GNAS
213490_s_at	0.96	0.0231	-2.4368	-3.59	-1.74981	MAP2K2
207546_at	0.96	0.0232	2.43641	-3.591	1.81135	ATP4B
227011_at	0.96	0.0232	2.43607	-3.591	1.65212	ZNF672
233362_at	0.96	0.0232	-2.43569	-3.591	-1.76016	ZNF341
1569076_a_at	0.96	0.0232	-2.43553	-3.591	-1.74295	ZNF836
239084_at	0.96	0.0232	2.43501	-3.592	1.49696	SNAP29
1567906_at	0.96	0.0232	2.43496	-3.592	1.45649	SOX4
201764_at	0.96	0.0232	-2.43494	-3.592	-1.31379	TMEM106C
1561079_at	0.96	0.0232	2.43491	-3.592	1.01824	ANKRD28
202472_at	0.96	0.0232	-2.43491	-3.592	-1.38759	MPI
1561452_at	0.96	0.0233	-2.43446	-3.592	-1.66355	LOC101928551
1554415_at	0.96	0.0233	2.43305	-3.594	1.52315	TAF5L
206450_at	0.96	0.0233	2.43297	-3.594	1.927	DBH
215708_s_at	0.96	0.0233	2.43288	-3.594	2.15568	PRIM2
233624_at	0.96	0.0233	2.43282	-3.594	1.73386
1563223_a_at	0.96	0.0233	2.43279	-3.594	1.88353	CENPI
217349_s_at	0.96	0.0235	2.43031	-3.596	1.98418	PRICKLE3
237321_at	0.96	0.0235	2.43012	-3.597	1.68472	LOC100506457
1554012_at	0.96	0.0235	-2.42983	-3.597	-1.54859	RSPO2
1561963_at	0.96	0.0235	2.42908	-3.598	1.70915	MIR4296
1557484_at	0.96	0.0235	-2.42902	-3.598	-1.8076
236152_at	0.96	0.0235	2.42902	-3.598	1.42599	PAGE5
217875_s_at	0.96	0.0236	2.42854	-3.598	1.57069	PMEPA1
242525_at	0.96	0.0236	2.4285	-3.598	1.86226	SLC2A5
203985_at	0.96	0.0236	-2.42839	-3.598	-1.12679	ZNF212
214133_at	0.96	0.0236	-2.42823	-3.598	-1.59097	MUC6
1565820_x_at	0.96	0.0236	2.42809	-3.598	1.83126
1553434_at	0.96	0.0236	2.42807	-3.598	1.76492	CYP4Z2P
200671_s_at	0.96	0.0236	2.4279	-3.599	2.02469	SPTBN1
221975_s_at	0.96	0.0236	2.42747	-3.599	1.655	C21orf2
205894_at	0.96	0.0236	2.42707	-3.599	1.89583	ARSE
209052_s_at	0.96	0.0236	-2.42688	-3.6	-1.5488	WHSC1
1556339_a_at	0.96	0.0237	2.42658	-3.6	2.09679
240772_at	0.96	0.0237	2.42538	-3.601	2.24913
1559051_s_at	0.96	0.0237	2.42525	-3.601	1.74114	MB21D1
241194_at	0.96	0.0237	2.42525	-3.601	2.11881
1559492_at	0.96	0.0237	2.42514	-3.601	1.40543	LOC100506844
225121_at	0.96	0.0238	-2.42469	-3.602	-1.14527	TBC1D23
244891_x_at	0.96	0.0238	2.42446	-3.602	1.82734
1567656_at	0.96	0.0238	-2.42413	-3.602	-1.88528	OR2H1
203726_s_at	0.96	0.0238	2.42367	-3.603	1.84336	LAMA3
229948_at	0.96	0.0238	-2.42316	-3.603	-1.52061
1561983_at	0.96	0.0238	-2.42314	-3.603	-1.82178	LINC01206
204598_at	0.96	0.0239	-2.4224	-3.604	-1.16892	UBOX5
228279_s_at	0.96	0.0239	2.4214	-3.605	1.73085
1557389_at	0.96	0.0239	2.42125	-3.605	1.32726	SH3PXD2A-AS1
201378_s_at	0.96	0.0239	2.42109	-3.605	1.42429	UBAP2L
220451_s_at	0.96	0.024	2.42067	-3.606	1.53328	BIRC7
227995_at	0.96	0.024	-2.42016	-3.606	-1.8875	PLXDC2
205237_at	0.96	0.024	2.42014	-3.606	2.12985	FCN1
231903_x_at	0.96	0.024	2.41924	-3.607	1.83167	ARHGAP23
234550_at	0.96	0.0241	2.41896	-3.607	1.41498
1560723_at	0.96	0.0241	2.41869	-3.607	2.02115	LOC283731
221000_s_at	0.96	0.0241	2.41867	-3.607	2.11004	KAZALD1
210020_x_at	0.96	0.0241	2.418	-3.608	1.27205	CALML3
220089_at	0.96	0.0241	2.41761	-3.608	1.3395	L2HGDH
208503_s_at	0.96	0.0242	2.41693	-3.609	1.76498	GATAD1
243258_at	0.96	0.0242	2.41628	-3.61	1.43926	CLUH
204247_s_at	0.96	0.0242	-2.41599	-3.61	-1.7611	CDK5
1557429_s_at	0.96	0.0242	2.41576	-3.61	2.02276	FAM227B
235857_at	0.96	0.0242	2.41575	-3.61	1.5404	KCTD11
221175_at	0.96	0.0242	2.41572	-3.61	1.54701	C3orf36
221150_at	0.96	0.0243	2.41527	-3.611	1.14663	MEPE
231952_at	0.96	0.0243	2.41525	-3.611	1.39217	LOC100287572
240158_at	0.96	0.0243	2.41452	-3.611	1.48069
1560841_at	0.96	0.0243	2.41427	-3.612	1.48092	LOC389247
232145_at	0.96	0.0243	2.41408	-3.612	2.24543	C2orf68
1556822_s_at	0.96	0.0243	2.41372	-3.612	1.55449	ZNF837
210931_at	0.96	0.0244	-2.41329	-3.613	-1.81757	RNF6
241536_at	0.96	0.0244	2.41298	-3.613	1.97609
214727_at	0.96	0.0244	-2.41283	-3.613	-1.32099	BRCA2
236529_at	0.96	0.0244	2.41276	-3.613	1.66227	SSC4D
244255_at	0.96	0.0244	2.41184	-3.614	1.65091	LOC286114
231600_at	0.96	0.0244	-2.41167	-3.614	-1.71192	CLEC12B
221718_s_at	0.96	0.0245	-2.41082	-3.615	-1.48383	AKAP13
224520_s_at	0.96	0.0245	2.41074	-3.615	1.82057	BEST3
206886_x_at	0.96	0.0245	2.40996	-3.616	1.49895	GH1
236794_at	0.96	0.0246	2.40933	-3.616	1.31923
205876_at	0.96	0.0246	2.40925	-3.616	1.85564	LIFR
1555908_at	0.96	0.0246	2.40917	-3.616	1.62082	FAM120A
227663_at	0.96	0.0246	2.40838	-3.617	1.02859
240988_x_at	0.96	0.0246	2.40828	-3.617	2.15404
227098_at	0.96	0.0246	2.40826	-3.617	1.19206	DUSP18
1562052_at	0.96	0.0246	2.40812	-3.617	1.87658	LOC101927159
206235_at	0.96	0.0247	-2.40769	-3.618	-1.73708	LIG4
220666_at	0.96	0.0247	2.40766	-3.618	1.91058
1561626_at	0.96	0.0247	2.40762	-3.618	1.51887
240168_at	0.96	0.0247	2.40754	-3.618	1.44532	XPO7
229058_at	0.96	0.0247	2.40734	-3.618	1.55571	ANKRD16
202489_s_at	0.96	0.0247	2.40697	-3.619	1.58278	FXYD3
233904_at	0.96	0.0247	2.40673	-3.619	2.16502
239744_at	0.96	0.0247	-2.40668	-3.619	-1.44103
1565894_at	0.96	0.0247	2.40664	-3.619	2.06114
1562009_a_at	0.96	0.0247	2.40628	-3.619	1.70399
239424_at	0.96	0.0247	2.4061	-3.619	1.59254
211209_x_at	0.96	0.0248	2.40547	-3.62	1.4174	SH2D1A
208090_s_at	0.96	0.0248	2.40485	-3.621	1.82451	AIRE
1554887_at	0.96	0.0248	2.40444	-3.621	1.76175	LOC101927746
228165_at	0.96	0.0248	-2.40405	-3.621	-1.30729	PIANP
1563026_at	0.96	0.0249	2.4036	-3.622	1.91503
223258_s_at	0.96	0.0249	-2.40295	-3.622	-1.61924	G2E3
62987_r_at	0.96	0.0249	-2.40269	-3.623	-1.28285	CACNG4
238669_at	0.96	0.025	2.40181	-3.623	1.19634	PTGS1
240123_at	0.96	0.025	2.4014	-3.624	1.95427
1561088_at	0.96	0.025	-2.40118	-3.624	-2.09946	EYA4
209772_s_at	0.96	0.025	-2.40085	-3.624	-1.42074	CD24
1559691_at	0.96	0.025	2.40057	-3.625	1.65016
223843_at	0.96	0.0251	-2.40029	-3.625	-2.06772	SCARA3
233732_at	0.96	0.0251	2.40017	-3.625	1.25304	LOC401320
1555229_a_at	0.96	0.0251	2.40016	-3.625	1.61956	C1S
216930_at	0.96	0.0251	2.39958	-3.626	1.46395	HNF1A
1556471_at	0.96	0.0251	2.39945	-3.626	1.95329	SCML4
234571_at	0.96	0.0251	2.39859	-3.627	2.04352
1558661_at	0.96	0.0252	2.39816	-3.627	1.7527	LOC100506207
1559792_at	0.96	0.0252	2.39789	-3.627	1.92101
232769_at	0.96	0.0252	2.3978	-3.627	1.78428
241114_s_at	0.96	0.0252	-2.39773	-3.627	-1.53462
234487_at	0.96	0.0252	2.397	-3.628	1.71706
231206_at	0.96	0.0252	-2.397	-3.628	-1.7633
241780_at	0.96	0.0253	2.39645	-3.629	1.92323
1559361_at	0.96	0.0253	2.39617	-3.629	1.9662	MACC1
1557057_a_at	0.96	0.0253	2.39599	-3.629	2.0407	C5orf47
1564936_at	0.96	0.0253	2.39485	-3.63	1.66133
228979_at	0.96	0.0254	-2.39477	-3.63	-1.92302	SFTA3
1562777_at	0.96	0.0254	2.39409	-3.631	1.35404
242060_x_at	0.96	0.0254	2.39381	-3.631	1.89392	PHF11
216131_at	0.96	0.0254	2.39365	-3.631	1.5206	FRMD4B
238645_at	0.96	0.0254	2.39334	-3.632	2.22656
1560382_at	0.96	0.0255	2.39252	-3.632	1.87115	GAB1
1555403_a_at	0.96	0.0255	-2.3925	-3.632	-1.74019	CDH19
1562590_at	0.96	0.0255	2.39172	-3.633	1.94284	PRTG
205859_at	0.96	0.0255	2.39142	-3.633	1.34828	LY86
1554676_at	0.96	0.0255	2.39136	-3.633	1.97803	SRGN
1552772_at	0.96	0.0256	2.39109	-3.634	2.01455	CLEC4D
205670_at	0.96	0.0256	2.38984	-3.635	1.51885	GAL3ST1
214537_at	0.96	0.0256	-2.38982	-3.635	-1.42865	HIST1H1D
223453_s_at	0.96	0.0256	-2.38958	-3.635	-1.62846	ATL3
1560903_at	0.96	0.0256	2.38956	-3.635	1.48047
229852_at	0.96	0.0256	-2.38946	-3.635	-1.70694	NMNAT1
243741_at	0.96	0.0257	2.3893	-3.635	1.82892
221311_x_at	0.96	0.0257	2.38888	-3.636	1.43556	LYRM2
209246_at	0.96	0.0257	2.38888	-3.636	1.13426	ABCF2
204406_at	0.96	0.0257	-2.38877	-3.636	-1.63495	FLT1
231529_at	0.96	0.0257	-2.38834	-3.636	-1.09987	MEG3
1568754_at	0.96	0.0257	-2.38815	-3.636	-1.31442	LOC101927814
230591_at	0.96	0.0257	2.38757	-3.637	1.27957	LOC729887
206983_at	0.96	0.0258	2.38749	-3.637	2.02832	CCR6
203904_x_at	0.96	0.0258	2.38745	-3.637	1.27886	CD82
1554409_at	0.96	0.0258	2.38711	-3.637	2.1969	WBSCR16
203610_s_at	0.96	0.0258	2.38643	-3.638	1.41774	TRIM38
236978_at	0.96	0.0258	2.38596	-3.639	1.02744
243408_at	0.96	0.0258	2.38589	-3.639	1.50929
233425_at	0.96	0.0259	2.38532	-3.639	1.94635
217648_at	0.96	0.0259	2.38467	-3.64	1.83087
207381_at	0.96	0.0259	2.38461	-3.64	1.44674	ALOX12B
1566548_at	0.96	0.0259	2.38456	-3.64	1.76113
236998_at	0.96	0.0259	-2.38425	-3.64	-1.23651	COA3
1562321_at	0.96	0.0259	2.3841	-3.64	2.08639	PDK4
220114_s_at	0.96	0.0259	2.38406	-3.64	1.93677	STAB2
209811_at	0.96	0.026	-2.38388	-3.64	-1.85134	CASP2
214435_x_at	0.96	0.026	-2.38295	-3.641	-1.30901	RALA
242679_at	0.96	0.026	2.38273	-3.642	1.68077	TTN-AS1
223436_s_at	0.96	0.026	2.38265	-3.642	1.33085	TRPT1
228251_at	0.96	0.026	2.38246	-3.642	1.60426	UBXN6
213499_at	0.96	0.0261	2.38174	-3.643	1.35262	CLCN2
1563098_at	0.96	0.0261	2.38143	-3.643	1.67776	IGFN1
224343_x_at	0.96	0.0261	2.38046	-3.644	2.104	TRD
1558470_at	0.96	0.0261	2.38043	-3.644	1.80592	VWA3B
216866_s_at	0.96	0.0262	2.37998	-3.644	1.48877	COL14A1
236446_at	0.96	0.0262	2.37931	-3.645	1.78097
223225_s_at	0.96	0.0262	-2.37916	-3.645	-1.72425	SEH1L
210607_at	0.96	0.0263	2.378	-3.646	1.67229	FLT3LG
236798_at	0.96	0.0263	-2.37697	-3.647	-1.15093
226524_at	0.96	0.0264	-2.3764	-3.648	-1.70432	C3orf38
203228_at	0.96	0.0264	2.37615	-3.648	1.27242	PAFAH1B3
1563511_at	0.96	0.0264	2.37592	-3.648	1.36003	DKFZp451B082
223533_at	0.96	0.0265	-2.37477	-3.649	-1.52346	LRRC8C
240960_at	0.96	0.0265	2.37475	-3.649	1.77947
210528_at	0.96	0.0265	2.37474	-3.649	1.82364	MR1
1567009_at	0.96	0.0265	2.37438	-3.649	2.54883
205870_at	0.96	0.0265	2.37421	-3.65	1.49324	BDKRB2
1561094_a_at	0.96	0.0265	2.37398	-3.65	1.94629	SLC22A25
1569796_s_at	0.96	0.0266	2.3727	-3.651	1.46628	ATRNL1
222698_s_at	0.96	0.0266	-2.37259	-3.651	-1.39713	IMPACT
1559376_at	0.96	0.0266	2.3725	-3.651	1.81749	ATP1A1-AS1
222046_at	0.96	0.0266	2.37246	-3.651	1.17524	SRRT
212338_at	0.96	0.0266	-2.37203	-3.652	-2.0409	MYO1D
203475_at	0.96	0.0266	2.37183	-3.652	1.66751	CYP19A1
238551_at	0.96	0.0267	-2.37112	-3.653	-1.53314	FUT11
222844_s_at	0.96	0.0267	-2.37089	-3.653	-1.7345	SRR
201858_s_at	0.96	0.0267	2.37046	-3.653	1.75165	SRGN
235779_at	0.96	0.0267	2.37035	-3.653	1.63098	ZNF790-AS1
1562597_at	0.96	0.0267	2.37013	-3.653	1.54309	LOC101929505
1557360_at	0.96	0.0268	2.36957	-3.654	1.23599	LRPPRC
218860_at	0.96	0.0268	2.36952	-3.654	1.68236	NOC4L
230280_at	0.96	0.0268	-2.36927	-3.654	-1.09203	TRIM9
1569568_at	0.96	0.0268	2.36886	-3.655	1.75277
212198_s_at	0.96	0.0268	-2.36862	-3.655	-1.33492	TM9SF4
215939_at	0.96	0.0268	2.3684	-3.655	1.92522
205940_at	0.96	0.0268	2.36833	-3.655	1.51859	MYH3
238784_at	0.96	0.0269	-2.3677	-3.656	-1.32276	DPY19L2
231843_at	0.96	0.0269	2.36765	-3.656	1.66817	DDX55
225495_x_at	0.96	0.0269	2.36747	-3.656	1.32393	GADD45GIP1
222073_at	0.96	0.0269	2.36696	-3.656	1.43878	COL4A3
220080_at	0.96	0.027	2.36626	-3.657	1.95598	FBXL8
1564389_at	0.96	0.027	2.36596	-3.657	1.4644
241078_at	0.96	0.027	2.36594	-3.657	1.88976	SLC35E4
206361_at	0.96	0.027	2.3653	-3.658	1.35566	PTGDR2
236523_at	0.96	0.027	-2.36514	-3.658	-1.7718	LOC285556
240766_at	0.96	0.027	2.36494	-3.658	1.67217	EPC1
229605_at	0.96	0.027	2.3649	-3.658	2.02509	CYB5RL
207234_at	0.96	0.027	2.36481	-3.659	1.83644	RFX3
226229_s_at	0.96	0.0271	2.36391	-3.659	1.59278	SSU72
204558_at	0.96	0.0271	2.36349	-3.66	1.59962	RAD54L
232310_at	0.96	0.0271	2.36308	-3.66	1.58962
1557349_at	0.96	0.0271	-2.36303	-3.66	-1.7909	RERE
227867_at	0.96	0.0272	-2.36294	-3.66	-1.22921	TRABD2A
1557238_s_at	0.96	0.0272	2.36265	-3.661	1.30774
206333_at	0.96	0.0272	2.36233	-3.661	1.72863	MSI1
228236_at	0.96	0.0272	-2.36207	-3.661	-1.46061	SLC52A3
212627_s_at	0.96	0.0272	2.36175	-3.661	1.32658	EXOSC7
211111_at	0.96	0.0273	2.36088	-3.662	1.61125	HGC6.3
1554224_at	0.96	0.0273	-2.36076	-3.662	-1.33395	LOC101929497
237806_s_at	0.96	0.0273	-2.36064	-3.662	-1.53058	LOC729296
241270_at	0.96	0.0273	2.36062	-3.662	1.69506
210067_at	0.96	0.0273	-2.36018	-3.663	-1.78205	AQP4
1559550_s_at	0.96	0.0273	2.36014	-3.663	1.83487
216741_at	0.96	0.0273	2.36001	-3.663	1.4775
1554354_at	0.96	0.0273	-2.35975	-3.663	-1.86488	SIAE
1555867_at	0.96	0.0274	-2.35921	-3.664	-1.20496	GNG4
243234_at	0.96	0.0274	2.35932	-3.664	1.54316	TBX3
208189_s_at	0.96	0.0274	2.35881	-3.664	1.60951	MYO7A
1560654_at	0.96	0.0274	2.35847	-3.664	1.52029	FLJ37201
230054_at	0.96	0.0274	2.35825	-3.665	1.5878	LOC100507547
210090_at	0.96	0.0274	-2.35798	-3.665	-1.57499	ARC
240412_s_at	0.96	0.0275	2.35775	-3.665	1.60078	MROH2B
210373_at	0.96	0.0275	2.35678	-3.666	1.25532	NPRL2
242956_at	0.96	0.0275	2.35657	-3.666	1.14971	IDH1
1555610_at	0.96	0.0275	-2.35635	-3.666	-1.73359	AGK
216258_s_at	0.96	0.0275	2.35618	-3.667	1.33196	SERPINB13
1561854_at	0.96	0.0276	2.35609	-3.667	2.15803
1553099_at	0.96	0.0276	-2.35601	-3.667	-1.06096	TIGD1
1431_at	0.96	0.0276	-2.35555	-3.667	-1.1373	CYP2E1
1559109_a_at	0.96	0.0276	2.35541	-3.667	1.82574
1570182_at	0.96	0.0276	2.35519	-3.668	1.36245	LOC101927539
243960_x_at	0.96	0.0276	2.35463	-3.668	1.89966
220071_x_at	0.96	0.0276	2.3546	-3.668	1.81476	HAUS2
211428_at	0.96	0.0276	-2.35459	-3.668	-1.63482	SERPINA1
237237_at	0.96	0.0277	2.35378	-3.669	1.58421
1557704_a_at	0.96	0.0277	2.35356	-3.669	1.35871	MARCH7
229570_at	0.96	0.0277	2.35328	-3.669	1.8738	LAMA5-AS1///LAMA5
238111_at	0.96	0.0277	-2.35322	-3.669	-1.25944	SDCCAG3
204377_s_at	0.96	0.0277	2.35307	-3.67	1.4904	VPRBP
239804_at	0.96	0.0279	2.35079	-3.672	1.25299
228739_at	0.96	0.0279	2.35067	-3.672	1.69391	CYS1
213715_s_at	0.96	0.0279	2.35035	-3.672	1.41315	KANK3
234223_at	0.96	0.0279	2.35001	-3.672	1.59641
243399_at	0.96	0.0279	2.34968	-3.673	1.73594
243042_at	0.96	0.0279	2.34968	-3.673	1.68157	FAM73A
209152_s_at	0.96	0.0279	-2.34952	-3.673	-1.74091	TCF3
239166_at	0.96	0.028	2.34911	-3.673	1.71617
1552578_a_at	0.96	0.028	2.3485	-3.674	2.17006	MYO3B
206432_at	0.96	0.028	2.34839	-3.674	1.98527	HAS2
202418_at	0.96	0.028	2.34829	-3.674	1.29617	YIF1A
229487_at	0.96	0.028	2.34828	-3.674	1.8093	EBF1
1569876_at	0.96	0.028	2.34827	-3.674	1.82763	EFCAB13
203913_s_at	0.96	0.028	-2.34794	-3.674	-1.62644	HPGD
241616_at	0.96	0.028	2.34794	-3.674	2.14666
1555631_at	0.96	0.0281	-2.34741	-3.675	-1.49613
241678_at	0.96	0.0281	2.34739	-3.675	1.97614
1553584_at	0.96	0.0281	2.34661	-3.676	1.47819	CXorf36
241433_at	0.96	0.0282	2.34589	-3.676	2.04682	RCOR3
1556734_at	0.96	0.0282	2.34537	-3.677	1.49818
211178_s_at	0.96	0.0282	-2.34466	-3.677	-1.74089	PSTPIP1
216737_at	0.96	0.0282	2.34458	-3.678	1.96034
207251_at	0.96	0.0283	-2.34443	-3.678	-1.49283	MEP1B
240707_at	0.96	0.0283	-2.34378	-3.678	-1.46128	CTD-2350J17.1
1559893_at	0.96	0.0283	2.34355	-3.679	1.6199	GPATCH11
241310_at	0.96	0.0283	2.34303	-3.679	1.69505
238927_at	0.96	0.0283	2.34303	-3.679	1.39641
1558541_at	0.96	0.0284	-2.34261	-3.679	-1.13527	KIAA1456
238761_at	0.96	0.0284	-2.34209	-3.68	-1.37493	ELK4
237831_x_at	0.96	0.0284	-2.34196	-3.68	-1.47192	MMAA
216141_at	0.96	0.0284	2.34174	-3.68	1.53273
207325_x_at	0.96	0.0284	2.34155	-3.68	1.51768	MAGEA1
220494_s_at	0.96	0.0285	2.34115	-3.681	1.7617
215979_s_at	0.96	0.0285	2.34048	-3.681	1.97181	SLC7A1
235126_at	0.96	0.0285	2.33964	-3.682	1.76176	FLVCR1-AS1
1562890_at	0.96	0.0286	2.3394	-3.682	1.35023
236657_at	0.96	0.0286	-2.33923	-3.683	-1.52755	LOC100288911
208350_at	0.96	0.0286	2.33914	-3.683	1.95208	CSN1S1
215433_at	0.96	0.0286	2.33898	-3.683	1.46192	DPY19L1
214866_at	0.96	0.0286	2.33878	-3.683	2.11813	PLAUR
232800_at	0.96	0.0286	2.33851	-3.683	1.49672	LOC100289550
215970_at	0.96	0.0286	2.33843	-3.683	1.41847	LOC100130331
233461_x_at	0.96	0.0286	2.33831	-3.683	1.70532	ZNF226
235892_at	0.96	0.0286	2.33811	-3.684	1.7414
224972_at	0.96	0.0286	-2.33795	-3.684	-1.60685	ROMO1
1563229_at	0.96	0.0286	-2.33795	-3.684	-1.54028	DLEU2
1563102_at	0.96	0.0287	2.33752	-3.684	1.48382
223947_s_at	0.96	0.0287	2.33704	-3.685	1.76464	MED23
1558449_at	0.96	0.0287	2.33661	-3.685	2.09128
204545_at	0.96	0.0287	-2.33647	-3.685	-1.54366	PEX6
220665_at	0.96	0.0287	2.33635	-3.685	1.50681	LUZP4
1556607_at	0.96	0.0287	2.33628	-3.685	1.94754	EHD4
1555651_at	0.96	0.0287	2.33626	-3.685	1.79476	OR10A5
218110_at	0.96	0.0287	2.33625	-3.685	1.74108	XAB2
236495_at	0.96	0.0288	-2.33617	-3.685	-1.94983
239785_at	0.96	0.0288	2.33613	-3.686	1.44145	DZIP1L
215237_at	0.96	0.0288	-2.33602	-3.686	-1.59508	DOCK9
227312_at	0.96	0.0288	2.33582	-3.686	1.04475	SNTB2
242230_at	0.96	0.0288	2.33578	-3.686	1.78125	ATXN1
233325_at	0.96	0.0288	2.33569	-3.686	1.50577	SLC35D2
1570571_at	0.96	0.0288	2.33537	-3.686	1.38277	CCDC91
217190_x_at	0.96	0.0288	2.33519	-3.686	1.76719	ESR1
233120_at	0.96	0.0288	2.33495	-3.687	1.97304
233964_at	0.96	0.0288	2.33489	-3.687	1.98912
226251_at	0.96	0.0288	-2.33471	-3.687	-1.5695	ASXL2
240340_at	0.96	0.0288	2.33468	-3.687	1.32648	SPATA3
216319_at	0.96	0.0289	2.33414	-3.687	1.52364
1555355_a_at	0.96	0.0289	2.33391	-3.688	2.00426	ETS1
204433_s_at	0.96	0.0289	-2.33362	-3.688	-1.40218	SPATA2
231603_at	0.96	0.0289	2.33359	-3.688	1.27839	RNASE11
1555341_at	0.96	0.0289	2.33324	-3.688	1.43404	UNC5C
228003_at	0.96	0.0289	-2.33312	-3.688	-0.976639	RAB30
221732_at	0.96	0.029	-2.33274	-3.689	-1.32565	CANT1
239413_at	0.96	0.029	2.33267	-3.689	1.50769	CEP152
220669_at	0.96	0.029	-2.33266	-3.689	-1.4257	OTUD4
237041_x_at	0.96	0.029	2.33221	-3.689	1.93866	RCOR1
243310_at	0.96	0.029	2.33181	-3.69	1.31459
240504_at	0.96	0.029	2.33167	-3.69	1.19611
200615_s_at	0.96	0.029	-2.33155	-3.69	-1.34297	AP2B1
220677_s_at	0.96	0.029	2.33148	-3.69	1.4962	ADAMTS8
242578_x_at	0.96	0.029	2.3314	-3.69	1.58428	SLC22A3
1559026_at	0.96	0.0291	2.33096	-3.69	1.68776	PPP1R26-AS1
241946_at	0.96	0.0291	2.33011	-3.691	2.17547	ZDHHC21
202779_s_at	0.96	0.0291	-2.32997	-3.691	-1.77501	UBE2S
223870_at	0.96	0.0291	2.32992	-3.691	1.73379	FBXW10
1569631_at	0.96	0.0291	2.32992	-3.691	1.3978	NMNAT1
1561346_at	0.96	0.0292	2.32928	-3.692	1.48655
224046_s_at	0.96	0.0292	2.32885	-3.692	1.73044	PDE7A
224609_at	0.96	0.0292	2.32878	-3.692	1.50242	SLC44A2
240561_at	0.96	0.0292	2.32864	-3.693	1.72337
215531_s_at	0.96	0.0292	2.32849	-3.693	1.93706	GABRA5
233698_at	0.96	0.0292	2.32841	-3.693	1.92744
225400_at	0.96	0.0293	2.32813	-3.693	1.20794	TSEN15
214468_at	0.96	0.0293	2.32786	-3.693	1.5463	MYH6
206788_s_at	0.96	0.0293	2.32731	-3.694	1.4316	CBFB
238412_at	0.96	0.0293	2.32707	-3.694	1.56591	RRN3P3
207521_s_at	0.96	0.0293	2.32704	-3.694	1.44139	ATP2A3
204984_at	0.96	0.0293	2.32679	-3.694	1.47718	GPC4
1555772_a_at	0.96	0.0294	2.3263	-3.695	2.18463	CDC25A
220881_at	0.96	0.0294	2.32614	-3.695	1.65548
1557613_at	0.96	0.0294	2.32593	-3.695	1.09243	KIF9-AS1
244883_at	0.96	0.0295	-2.32487	-3.696	-1.61508
224693_at	0.96	0.0295	2.32446	-3.696	1.8106	FAM210B
209810_at	0.96	0.0295	2.32443	-3.697	2.0337	SFTPB
223846_at	0.96	0.0295	2.32416	-3.697	1.45712	AZI2
244280_at	0.96	0.0295	2.32415	-3.697	1.89296	LINC01013
210274_at	0.96	0.0295	2.324	-3.697	1.6536	MAGEA8
203171_s_at	0.96	0.0295	-2.32385	-3.697	-1.1981	RRP8
1557569_at	0.96	0.0296	2.32334	-3.698	1.18057	MPDU1
1553167_a_at	0.96	0.0296	-2.323	-3.698	-1.75985	SEPSECS
236951_at	0.96	0.0296	2.32275	-3.698	1.34772	NSFL1C
238845_at	0.96	0.0296	2.32266	-3.698	1.4426	SLC30A4
226476_s_at	0.96	0.0296	2.32195	-3.699	1.59509	VPRBP
1560686_at	0.96	0.0296	2.32192	-3.699	1.61993	ITGAD
1558702_at	0.96	0.0297	2.32145	-3.699	1.40852	TEX10
228366_at	0.96	0.0297	2.32114	-3.7	1.43233
1559507_at	0.96	0.0297	-2.32051	-3.7	-1.32277	LOC100130357
223631_s_at	0.96	0.0297	2.32044	-3.7	2.22208	C19orf33
239408_at	0.96	0.0297	2.32034	-3.7	1.51981
235059_at	0.96	0.0298	-2.31997	-3.701	-2.10488	RAB12
235952_at	0.96	0.0298	-2.31958	-3.701	-1.49986
243761_at	0.96	0.0298	2.31872	-3.702	2.14424	CDK14
243906_at	0.96	0.0299	2.31865	-3.702	1.8048
232979_at	0.96	0.0299	2.31824	-3.702	1.80825
238983_at	0.96	0.0299	2.31812	-3.702	2.08655	NSUN7
222292_at	0.96	0.0299	2.31805	-3.702	1.87663	CD40
238370_x_at	0.96	0.0299	2.31777	-3.703	2.61709
220281_at	0.96	0.0299	2.31764	-3.703	1.67555	SLC12A1
1562730_a_at	0.96	0.0299	2.31747	-3.703	1.1683
234058_at	0.96	0.03	2.31691	-3.704	2.13902
210704_at	0.96	0.03	2.31617	-3.704	1.64482	FEZ2
216569_at	0.96	0.03	2.31602	-3.704	1.65287	FABP3P2
1558600_a_at	0.96	0.03	2.31576	-3.705	1.45776
210045_at	0.96	0.0301	2.31504	-3.705	1.03984	IDH2
210148_at	0.96	0.0301	2.31429	-3.706	1.9072	HIPK3
234215_at	0.96	0.0301	2.31418	-3.706	1.94766
213519_s_at	0.96	0.0302	2.31388	-3.706	1.53	LAMA2
239324_at	0.96	0.0302	-2.31372	-3.707	-1.34361
206359_at	0.96	0.0302	2.31347	-3.707	2.03221	SOCS3
236390_at	0.96	0.0302	-2.31258	-3.708	-1.87425	SLX4IP
1570359_at	0.96	0.0302	-2.31258	-3.708	-1.4038	DDX3Y
204858_s_at	0.96	0.0303	-2.31241	-3.708	-1.23247	TYMP
204626_s_at	0.96	0.0303	2.31179	-3.708	1.50474	ITGB3
230866_at	0.96	0.0303	2.31179	-3.708	2.22819	CYSLTR1
226569_s_at	0.96	0.0303	2.31171	-3.708	1.25291	CHTF18
240022_at	0.96	0.0303	-2.31147	-3.709	-1.76739	ZC3H4
240915_at	0.96	0.0303	-2.31132	-3.709	-1.49967	IGHV1-69
1554855_at	0.96	0.0303	-2.31123	-3.709	-1.47637	PARK2
226811_at	0.96	0.0303	-2.31099	-3.709	-1.33031	FAM46C
232206_at	0.96	0.0304	-2.31078	-3.709	-1.5163	ULK4
229714_at	0.96	0.0304	2.31039	-3.71	1.29816	HS6ST3
229243_at	0.96	0.0304	-2.31036	-3.71	-1.35975
221326_s_at	0.96	0.0304	2.31018	-3.71	1.84752	TUBD1
1556148_s_at	0.96	0.0304	2.30977	-3.71	1.64797	LOC100287426
203634_s_at	0.96	0.0304	2.30968	-3.71	2.07836	CPT1A
1570143_at	0.96	0.0304	2.30955	-3.71	1.05581
220906_at	0.96	0.0305	2.30897	-3.711	1.84578
234360_at	0.96	0.0305	-2.30854	-3.711	-1.58271
1560119_at	0.96	0.0305	2.30816	-3.712	1.82577	LINC00937
1564883_a_at	0.96	0.0305	2.30793	-3.712	1.70373	TAS1R1
1561146_at	0.96	0.0306	2.3076	-3.712	1.78766	VPS35
224845_s_at	0.96	0.0306	2.30753	-3.712	1.20611	SLAIN2
1559018_at	0.96	0.0306	2.30732	-3.713	2.14053	PTPRE
1570272_at	0.96	0.0306	-2.30715	-3.713	-1.56509
204304_s_at	0.96	0.0306	2.30702	-3.713	1.10297	PROM1
206785_s_at	0.96	0.0307	2.30592	-3.714	1.81842	KLRC2///KLRC1
1565976_at	0.96	0.0307	2.30584	-3.714	1.66341
211889_x_at	0.96	0.0307	2.30522	-3.714	1.57203	CEACAM1
1553424_at	0.96	0.0307	-2.30504	-3.715	-1.29804	C12orf40
222219_s_at	0.96	0.0307	2.30502	-3.715	1.9636	TLE6
1566295_at	0.96	0.0308	2.30409	-3.716	1.65783
215763_at	0.96	0.0308	2.30333	-3.716	1.3863
213778_x_at	0.96	0.0308	2.30333	-3.716	1.28722	ZNF276
208028_s_at	0.96	0.0308	2.30321	-3.716	1.78637	GPX5
210162_s_at	0.96	0.0309	2.30252	-3.717	1.77491	NFATC1
226900_at	0.96	0.0309	2.30238	-3.717	1.5175	GABPB1-AS1
238481_at	0.96	0.0309	2.30232	-3.717	2.00337	MGP
220842_at	0.96	0.0309	-2.30231	-3.717	-1.94717	AHI1
211638_at	0.96	0.0309	-2.30228	-3.717	-1.43162	IGHV4-31///IGHV4-59///IGHM///IGHG3/// IGHG1///IGHD///IGHA2///IGHA1
1566491_at	0.96	0.0309	2.30203	-3.717	1.30414
234502_at	0.96	0.0309	2.30187	-3.718	2.09142
204330_s_at	0.96	0.031	2.30114	-3.718	1.75913	MRPS12
209461_x_at	0.96	0.031	-2.30104	-3.718	-1.38567	WDR18
216763_at	0.96	0.031	2.30063	-3.719	1.53274	KANK1
1559957_a_at	0.96	0.0311	-2.30005	-3.719	-1.54127	LOC642852
232633_at	0.96	0.0311	2.29983	-3.72	1.58854	XRCC5
1567182_at	0.96	0.0311	-2.29914	-3.72	-1.89507
219252_s_at	0.96	0.0311	2.29907	-3.72	1.3785	GEMIN8
242653_at	0.96	0.0311	-2.29869	-3.721	-1.48438	DCC
65517_at	0.96	0.0312	-2.29853	-3.721	-1.10896	AP1M2
1561690_at	0.96	0.0312	2.29807	-3.721	1.53471
242768_at	0.96	0.0312	2.29715	-3.722	1.8483
205312_at	0.96	0.0313	2.29707	-3.722	2.08089	SPI1
1554187_at	0.96	0.0313	2.29671	-3.722	1.80347	LOC554206
1560855_at	0.96	0.0313	2.29655	-3.723	1.46285
217530_at	0.96	0.0313	2.29636	-3.723	1.70627	SLC34A1
241429_at	0.96	0.0313	2.29628	-3.723	1.76568
208140_s_at	0.96	0.0313	2.2959	-3.723	1.35465	LRRC48
228884_at	0.96	0.0314	2.29553	-3.724	1.58322	LRRC27
234563_at	0.96	0.0314	2.29519	-3.724	1.98032
236703_at	0.96	0.0314	2.29502	-3.724	1.11633	NT5C2
232484_at	0.96	0.0314	2.29498	-3.724	1.53175
215174_at	0.96	0.0315	2.29403	-3.725	1.81953	FMO6P
1563272_at	0.96	0.0315	2.294	-3.725	1.78873	TBC1D8B
215683_at	0.96	0.0315	2.29384	-3.725	1.17273	RBFA
243789_at	0.96	0.0316	2.29255	-3.726	2.10225
225718_at	0.96	0.0316	2.29244	-3.726	1.27549	KIAA1715
223941_at	0.96	0.0316	2.29234	-3.727	1.46799	FBXO24
227969_at	0.96	0.0316	2.29227	-3.727	1.40811	PCBP1-AS1
228593_at	0.96	0.0316	2.29217	-3.727	1.32563	MTMR9LP
218565_at	0.96	0.0316	2.29202	-3.727	1.47777	C9orf114
205101_at	0.96	0.0316	2.2918	-3.727	1.84559	CIITA
1560954_at	0.96	0.0316	2.29161	-3.727	1.93119	LOC101928167
229479_at	0.96	0.0316	2.29127	-3.727	2.11783
226924_at	0.96	0.0317	2.29107	-3.728	1.04292	LINC00909
1559020_a_at	0.96	0.0317	2.29103	-3.728	1.75646
241977_s_at	0.96	0.0317	2.29064	-3.728	1.94604	RAB3C
233714_at	0.96	0.0317	2.29042	-3.728	1.98323	ARNT
216133_at	0.96	0.0317	2.29034	-3.728	1.56064	TRD
1553169_at	0.96	0.0317	2.29023	-3.728	1.37854	LRRN4
234137_s_at	0.96	0.0317	2.2902	-3.728	1.18753
1553249_at	0.96	0.0317	-2.29012	-3.729	-1.63909	SMC1B
200799_at	0.96	0.0317	-2.2899	-3.729	-1.61449	HSPA1A
1555259_at	0.96	0.0318	2.28954	-3.729	2.07771	ZAK
231398_at	0.96	0.0318	2.28928	-3.729	1.74365	SLC22A7
236909_at	0.96	0.0318	2.28915	-3.729	1.57387	CCDC173
219360_s_at	0.96	0.0318	-2.28906	-3.73	-1.27424	TRPM4
214094_at	0.96	0.0318	-2.28822	-3.73	-1.75543	FUBP1
1569879_a_at	0.96	0.0319	2.28814	-3.73	1.45775	MEGF11
226890_at	0.96	0.0319	2.28763	-3.731	1.59708	WDR35
1557623_at	0.96	0.0319	2.28759	-3.731	2.46233
241337_at	0.96	0.0319	2.28755	-3.731	1.76968
224950_at	0.96	0.0319	-2.28749	-3.731	-1.24765	PTGFRN
240490_at	0.96	0.0319	-2.28725	-3.731	-1.39789
232116_at	0.96	0.0319	-2.28714	-3.731	-1.52759	GRHL3
237194_at	0.96	0.0319	2.28712	-3.731	1.09367
1557861_at	0.96	0.0319	2.2871	-3.731	1.75956
1567627_at	0.96	0.032	-2.28628	-3.732	-1.19365	CD74
1564794_at	0.96	0.032	2.28628	-3.732	1.32783
226947_at	0.96	0.032	-2.2859	-3.733	-1.58215	GUSBP1///GUSBP4
224732_at	0.96	0.032	2.28561	-3.733	1.21971	CHTF8
205800_at	0.96	0.0321	2.28506	-3.733	1.24131	SLC3A1
1554994_at	0.96	0.0321	-2.28427	-3.734	-1.65724	RAG1
1555391_a_at	0.96	0.0321	2.28422	-3.734	1.82427	CARF
227500_at	0.96	0.0321	2.28388	-3.734	1.15414	FBXL18
201708_s_at	0.96	0.0321	-2.28388	-3.734	-1.31471	NIPSNAP1
225000_at	0.96	0.0321	2.28383	-3.734	0.916502	PRKAR2A
242461_at	0.96	0.0322	2.28356	-3.735	1.73964
1565879_at	0.96	0.0322	2.28292	-3.735	1.94809
242740_at	0.96	0.0322	2.2825	-3.736	1.86953
225743_at	0.96	0.0322	-2.28235	-3.736	-1.46407	RPUSD3
226784_at	0.96	0.0323	-2.28174	-3.736	-1.27134	TWISTNB
222110_at	0.96	0.0323	-2.2817	-3.736	-1.43055	SENP5
231711_at	0.96	0.0323	-2.28096	-3.737	-1.79763	ACPP
218817_at	0.96	0.0324	-2.28067	-3.737	-1.55363	SPCS3
1559470_at	0.96	0.0324	-2.28066	-3.737	-1.71551	D21S2088E
1556207_a_at	0.96	0.0324	-2.28	-3.738	-2.24893	LOC100510453
206094_x_at	0.96	0.0324	2.27962	-3.738	1.36232	UGT1A3///UGT1A1///UGT1A4///UGT1A9/// UGT1A5///UGT1A6///UGT1A7///UGT1A8///UGT1A10
210053_at	0.96	0.0324	2.27959	-3.738	1.31417	TAF5
234903_at	0.96	0.0324	2.27951	-3.738	1.8092	OR2B3
243810_at	0.96	0.0324	2.27944	-3.739	1.59742
231380_at	0.96	0.0324	-2.27939	-3.739	-1.76515	C8orf34
207852_at	0.96	0.0325	2.27904	-3.739	2.10027	CXCL5
216109_at	0.96	0.0325	2.2793	-3.739	2.16091	MED13L
1561348_at	0.96	0.0325	2.27918	-3.739	1.56724	LOC339874
240267_at	0.96	0.0325	2.27884	-3.739	1.46405
207880_at	0.96	0.0325	-2.27856	-3.739	-1.41205	ADAM11
215882_at	0.96	0.0325	2.2783	-3.74	1.77806	CEP152
226856_at	0.96	0.0325	2.27812	-3.74	1.62838	MUSTN1///TMEM110
223680_at	0.96	0.0326	2.27706	-3.741	1.56207	ZNF607
216382_s_at	0.96	0.0326	-2.27703	-3.741	-1.32643	KMT2D
243627_at	0.96	0.0326	-2.2767	-3.741	-1.78943
214539_at	0.96	0.0326	2.27652	-3.741	1.65748	SERPINB10
230260_s_at	0.96	0.0326	2.27649	-3.741	1.58325
211306_s_at	0.96	0.0327	2.27632	-3.741	1.11564	FCAR
230717_at	0.96	0.0327	2.27631	-3.741	1.10331	LCN12
227723_at	0.96	0.0327	2.27616	-3.742	1.51134	LOH12CR1
1560413_at	0.96	0.0327	-2.27547	-3.742	-1.62644	LINC00298
237843_at	0.96	0.0328	2.27495	-3.743	1.62167
222787_s_at	0.96	0.0328	-2.27398	-3.744	-1.18051	TMEM106B
1561754_at	0.96	0.0329	2.27355	-3.744	2.43834
229695_at	0.96	0.0329	2.27346	-3.744	1.70032
240439_at	0.96	0.0329	2.27342	-3.744	1.35999
214166_at	0.96	0.0329	2.273	-3.744	1.60546	SDHB
213685_at	0.96	0.0329	2.27291	-3.745	1.39458	TCEB3-AS1
1565805_at	0.96	0.0329	-2.27266	-3.745	-1.22701	FLJ37035
233519_at	0.96	0.0329	2.27259	-3.745	1.36009
243189_at	0.96	0.033	-2.27211	-3.745	-1.49644
210962_s_at	0.96	0.033	-2.27193	-3.745	-1.20856	AKAP9
216765_at	0.96	0.033	2.27188	-3.746	1.64623	MAP2K5
1566804_at	0.96	0.033	2.27161	-3.746	1.70446
203612_at	0.96	0.033	-2.2716	-3.746	-1.37337	BYSL
216110_x_at	0.96	0.033	2.27137	-3.746	1.18932
244715_at	0.96	0.033	-2.27092	-3.746	-1.49703
232895_s_at	0.96	0.033	2.27086	-3.746	1.6222	SEC14L2
223400_s_at	0.96	0.033	2.2708	-3.747	1.46584	PBRM1
238063_at	0.96	0.033	2.27069	-3.747	1.50394	TMEM154
202788_at	0.96	0.0331	2.27046	-3.747	1.6407	MAPKAPK3
240947_at	0.96	0.0331	2.26979	-3.747	1.68259	ANO6
225746_at	0.96	0.0331	2.26978	-3.747	1.30898	RAB11FIP4
217039_x_at	0.96	0.0331	-2.26974	-3.748	-1.22964	IGHG1
230310_at	0.96	0.0331	2.26953	-3.748	1.45514
227212_s_at	0.96	0.0332	-2.26906	-3.748	-1.18215	PHF19
244432_at	0.96	0.0332	2.26906	-3.748	1.65664
235539_at	0.96	0.0332	-2.26893	-3.748	-1.49819	NUMA1
233970_s_at	0.96	0.0332	-2.26863	-3.749	-0.96627	TRMT6
217428_s_at	0.96	0.0332	-2.26827	-3.749	-1.14827	COL10A1
201834_at	0.96	0.0332	-2.26815	-3.749	-1.32621	PRKAB1
238318_at	0.96	0.0333	-2.26736	-3.75	-1.64161
237519_at	0.96	0.0333	2.26733	-3.75	1.63027	LOC100506880
240600_at	0.96	0.0333	2.267	-3.75	1.58887
222791_at	0.96	0.0333	-2.26694	-3.75	-1.81079	RSBN1
206013_s_at	0.96	0.0333	-2.26685	-3.75	-1.53293	ACTL6B
227605_at	0.96	0.0333	2.2665	-3.751	1.2612	AIMP1
1557155_a_at	0.96	0.0334	2.26594	-3.751	1.87536
226570_at	0.96	0.0334	2.26571	-3.751	1.80619	LOC100507375
232839_at	0.96	0.0334	2.2654	-3.752	1.51056	STK24-AS1
224199_at	0.96	0.0334	2.265	-3.752	1.78255	DKK2
218300_at	0.96	0.0335	-2.2649	-3.752	-1.33071	PAGR1
224499_s_at	0.96	0.0335	2.2647	-3.752	2.5843	AICDA
217753_s_at	0.96	0.0335	2.26419	-3.753	1.63161	RPS26
1553232_at	0.96	0.0335	2.26407	-3.753	1.68856	RMDN2
223798_at	0.96	0.0335	2.26389	-3.753	1.63135	SLC41A2
206330_s_at	0.96	0.0336	-2.26354	-3.753	-1.6955	SHC3
1560138_at	0.96	0.0336	2.26337	-3.753	1.24542	KIAA0226
210440_s_at	0.96	0.0336	2.26337	-3.753	1.58708	CDC14A
236358_at	0.96	0.0336	2.26308	-3.754	1.44879
1557628_s_at	0.96	0.0336	2.26283	-3.754	1.72818	LOC283745
204283_at	0.96	0.0336	2.26278	-3.754	1.2578	FARS2
220154_at	0.96	0.0336	2.26244	-3.754	1.82634	DST
1554556_a_at	0.96	0.0336	-2.26217	-3.755	-1.42529	ATP11B
225193_at	0.96	0.0337	2.26145	-3.755	1.3438	CCAR2
214531_s_at	0.96	0.0337	-2.26139	-3.755	-1.79657	SNX1
1555074_a_at	0.96	0.0337	2.26125	-3.755	1.62002	KCNH5
233444_at	0.96	0.0337	2.26123	-3.755	1.88876
221959_at	0.96	0.0337	-2.26111	-3.756	-1.2577	FAM110B
225197_at	0.96	0.0337	-2.26099	-3.756	-0.843059
226673_at	0.96	0.0337	-2.26093	-3.756	-1.09826	SH2D3C
229543_at	0.96	0.0337	2.26079	-3.756	1.65774	FAM26F
210313_at	0.96	0.0338	2.26061	-3.756	1.72917	LILRA4
217667_at	0.96	0.0338	2.2605	-3.756	1.39078	SEC14L1P1
204371_s_at	0.96	0.0338	2.2602	-3.756	1.37774	KHSRP
239127_at	0.96	0.0338	-2.26	-3.757	-1.46046	LOC100288860
1556155_at	0.96	0.0338	2.25987	-3.757	0.969919	ARL8A
1560477_a_at	0.96	0.0338	2.25969	-3.757	1.09054	SAMD11
209528_s_at	0.96	0.0339	2.25929	-3.757	1.77714	TELO2
211455_at	0.96	0.0339	2.25887	-3.758	1.89443
1554374_at	0.96	0.0339	2.25875	-3.758	1.34088
235137_at	0.96	0.0339	-2.25858	-3.758	-1.75015	PCBP1-AS1
237466_s_at	0.96	0.0339	2.25842	-3.758	1.84593	HHIP
1560510_at	0.96	0.0339	2.2583	-3.758	1.55794	ARHGEF7-IT1
229945_at	0.96	0.0339	2.25827	-3.758	1.52842	CYHR1
224601_at	0.96	0.0339	2.25814	-3.758	1.10066	SNHG16
220611_at	0.96	0.034	2.25792	-3.758	1.50099	DAB1
218598_at	0.96	0.034	-2.25791	-3.758	-1.66514	RINT1
1568487_x_at	0.96	0.034	-2.25742	-3.759	-1.77528
214633_at	0.96	0.034	2.25724	-3.759	1.36189	SOX3
237401_at	0.96	0.034	-2.25721	-3.759	-1.17066	ACTN1
1569020_at	0.96	0.034	2.257	-3.759	0.904434	NEDD9
1556508_s_at	0.96	0.034	-2.25698	-3.759	-1.37942	LINC01210
235219_at	0.96	0.034	2.25683	-3.759	1.55229	C5orf55
1570206_at	0.96	0.034	-2.25672	-3.76	-1.4081	LOC101928797
212983_at	0.96	0.0341	2.25599	-3.76	1.35375	HRAS
1570352_at	0.96	0.0341	-2.25626	-3.76	-1.61222	ATM
224475_at	0.96	0.0341	2.25609	-3.76	1.56423
226396_at	0.96	0.0341	2.25556	-3.761	1.48709	TEN1
225559_at	0.96	0.0341	-2.25552	-3.761	-1.31262	CCDC174
244717_x_at	0.96	0.0341	-2.25547	-3.761	-1.44002	SV2B
241636_x_at	0.96	0.0341	2.25543	-3.761	2.40398
233037_at	0.96	0.0341	2.25534	-3.761	1.01311
216451_at	0.96	0.0342	2.25514	-3.761	1.82572	STK38
237407_at	0.96	0.0342	2.25512	-3.761	1.49785	HS1BP3
216644_at	0.96	0.0342	2.25489	-3.761	1.08806
229304_s_at	0.96	0.0342	2.2548	-3.761	1.15803	CENPU
221719_s_at	0.96	0.0342	2.25474	-3.761	1.43996	LZTS1
223131_s_at	0.96	0.0342	-2.25457	-3.762	-1.43936	TRIM8
227822_at	0.96	0.0342	-2.25455	-3.762	-1.98717	ZNF605
232529_at	0.96	0.0342	2.25449	-3.762	1.11638	SP3
1557418_at	0.96	0.0342	2.25407	-3.762	1.66306	ACSL4
215505_s_at	0.96	0.0342	2.25405	-3.762	1.62196	STRN3
240674_at	0.96	0.0342	2.25394	-3.762	1.70499	JARID2
243514_at	0.96	0.0342	2.25388	-3.762	2.11217
236860_at	0.96	0.0343	2.25354	-3.763	1.62738	NPY6R
206340_at	0.96	0.0343	2.25353	-3.763	1.92854	NR1H4
207422_at	0.96	0.0343	2.25351	-3.763	1.27502	ADAM20
239410_at	0.96	0.0343	2.25325	-3.763	1.75733
206128_at	0.96	0.0343	2.25305	-3.763	1.34327	ADRA2C
237140_x_at	0.96	0.0343	2.25277	-3.763	1.6014
241684_at	0.96	0.0343	-2.25268	-3.763	-1.15957
220273_at	0.96	0.0343	2.25255	-3.763	1.48946	IL17B
241453_at	0.96	0.0344	2.25169	-3.764	1.13319	PTK2
220490_at	0.96	0.0344	2.2523	-3.764	1.53984	SERINC2
234836_at	0.96	0.0344	2.2519	-3.764	1.43186
211180_x_at	0.96	0.0344	2.25165	-3.764	1.76249	RUNX1
1564446_at	0.96	0.0344	2.25151	-3.764	1.63508	LOC284930
233479_at	0.96	0.0345	2.25084	-3.765	1.99444
1565762_at	0.96	0.0345	2.25074	-3.765	1.1843
203799_at	0.96	0.0345	2.25055	-3.765	1.52709	CD302
203104_at	0.96	0.0345	2.25048	-3.765	1.17511	CSF1R
1566177_at	0.96	0.0345	2.25047	-3.765	1.80046
218576_s_at	0.96	0.0345	-2.25042	-3.765	-1.25155	DUSP12
235963_at	0.96	0.0345	2.25039	-3.765	1.76479
233044_at	0.96	0.0345	2.25012	-3.766	1.70585
1570568_at	0.96	0.0345	-2.24993	-3.766	-1.59049
37965_at	0.96	0.0345	2.24972	-3.766	1.23215	PARVB
212623_at	0.96	0.0345	-2.2497	-3.766	-1.43566	TMEM41B
214285_at	0.96	0.0346	-2.24962	-3.766	-1.75881	FABP3
1553354_a_at	0.96	0.0346	2.24922	-3.767	1.354	FLJ31958
217099_s_at	0.96	0.0346	2.24912	-3.767	1.21078	GEMIN4
211142_x_at	0.96	0.0346	2.24899	-3.767	1.42887	HLA-DOA
220012_at	0.96	0.0346	2.24895	-3.767	1.56568	ERO1LB
238716_at	0.96	0.0346	2.24892	-3.767	1.43922	FAM85A
238236_at	0.96	0.0346	2.24872	-3.767	1.98031
244150_at	0.96	0.0346	2.24858	-3.767	1.71882
208165_s_at	0.96	0.0346	2.24844	-3.767	1.54277	PRSS16
205243_at	0.96	0.0347	-2.24801	-3.768	-1.15157	SLC13A3
207263_x_at	0.96	0.0347	2.2472	-3.768	1.56364	VEZT
1566194_at	0.96	0.0347	2.24709	-3.768	1.71608
232149_s_at	0.96	0.0348	2.2466	-3.769	1.6348	NSMAF
233527_at	0.96	0.0348	2.24658	-3.769	1.76243	LOC100129069
233353_at	0.96	0.0348	2.24645	-3.769	1.5618	FER1L5
209127_s_at	0.96	0.0348	-2.24645	-3.769	-1.43162	SART3
1569930_at	0.96	0.0348	2.24638	-3.769	1.45741
222951_s_at	0.96	0.0348	2.24617	-3.769	1.56914	ANKEF1
1562036_at	0.96	0.0348	2.24568	-3.77	1.178
238371_s_at	0.96	0.0349	2.24549	-3.77	2.18823
204319_s_at	0.96	0.0349	2.24542	-3.77	1.71955	RGS10
1559585_at	0.96	0.0349	2.24466	-3.771	2.03167	DDX60L
1555787_at	0.96	0.035	2.24375	-3.772	1.42977	C11orf63
205631_at	0.96	0.035	-2.24368	-3.772	-1.39198	KIAA0586
239204_at	0.96	0.035	2.24351	-3.772	1.6483	ZNF75A
243649_at	0.96	0.035	2.24307	-3.772	1.07053	FBXO7
200968_s_at	0.96	0.035	2.24291	-3.772	1.62575	PPIB
212746_s_at	0.96	0.035	-2.2429	-3.772	-1.64437	CEP170
243780_at	0.96	0.035	2.24281	-3.772	1.81396
216216_at	0.96	0.0351	2.24246	-3.773	1.98182	SLIT3
205329_s_at	0.96	0.0351	2.24243	-3.773	1.63727	SNX4
237441_at	0.96	0.0351	2.24211	-3.773	1.02866
235344_at	0.96	0.0351	2.24207	-3.773	1.17602	PPM1A
1555127_at	0.96	0.0351	-2.24179	-3.773	-1.31406	MOCS1
240502_at	0.96	0.0351	2.24157	-3.774	0.828475
225596_at	0.96	0.0352	2.24142	-3.774	1.20105	KLC4
1555634_a_at	0.96	0.0352	2.24124	-3.774	1.40388	LILRA5
[truncated: 811 more rows]
